# Supplementary material for: Gas concentration mapping and source localization for environmental monitoring through unmanned aerial systems using model-free reinforcement learning agents
Source: PLoS One. 2024 Feb 23;19(2):e0296969. doi: 10.1371/journal.pone.0296969 (PMC10889584; doi:10.1371/journal.pone.0296969)
Supplement: S1 Data — (XLSX) [file pone.0296969.s001.xlsx]

## Sheet: DATA_VIEW2
DATA COLLECTION SHEET FOR EXPERMENT & DATA PRE-PROCESSING																																			min_s0_mag	0		min_s1_mag	0		min_s2_mag	0		min_s3_mag	0
Grid	R=Row	C=Col	R start	C start	S=Source R	S C	DATA LABELS																												max_s0_mag	1.11		max_s1_mag	0.31		max_s2_mag	0.21		max_s3_mag	0.49
grid_size	j	k	r0	c0	sr	sc	Direction		Radian		Distance		S0		S1		S2		S3		Median		Average		Minimum		Maximum		Relative increase		2 readings/sec, with first and last readings				s0_L_range	0	0.37	s1_L_range	0	0.103333	s2_L_range	0	0.07	s3_L_range	0	0.163333
	16	30	1	1	8	15	dir		rad		dis		East Sensor		North Sensor		West Sensor		South Sensor		med		avg		min		max		mag						s0_M_range	0.37	0.74	s1_M_range	0.103333	0.473333	s2_M_range	0.07	0.44	s3_M_range	0.163333	0.533333
time_real	exp	r	c	spray_time	spray_count	dir	rad	angle	dis	s0	s0_mag	s0_min	s0_avg	s0_med	s0_max	s1	s1_mag	s1_min	s1_avg	s1_med	s1_max	s2	s2_mag	s2_min	s2_avg	s2_med	s2_max	s3	s3_mag	s3_min	s3_avg	s3_med	s3_max		s0_H_range	0.74	1.11	s1_H_range	0.473333	0.843333	s2_H_range	0.44	0.81	s3_H_range	0.533333	0.903333
12:24:23	1	12	8	12:24:23	00:00:00	S	4.71239	270	4	0.13	0.02	0	0.0166	0.02	0.02	0.25	0.01	0	0.0111667	0.01	0.02	0.35	0	0	0.00523333	0.01	0.02	0.21	0	0	0.00313333	0	0.01
12:24:24	1	12	8	12:24:23	00:00:01	S	4.71239	270	4	0.13	0.02					0.25	0.01					0.35	0					0.21	0
12:24:24	1	12	8	12:24:23	00:00:01	S	4.71239	270	4	0.13	0.02					0.25	0.01					0.35	0					0.21	0
12:24:25	1	12	8	12:24:23	00:00:02	S	4.71239	270	4	0.13	0.02					0.25	0.01					0.35	0					0.21	0
12:24:25	1	12	8	12:24:23	00:00:02	S	4.71239	270	4	0.12	0.01					0.25	0.01					0.35	0					0.21	0
12:24:26	1	12	8	12:24:23	00:00:03	S	4.71239	270	4	0.12	0.01					0.25	0.01					0.35	0					0.21	0
12:24:26	1	12	8	12:24:23	00:00:03	S	4.71239	270	4	0.12	0.01					0.25	0.01					0.35	0					0.21	0
12:24:27	1	12	8	12:24:23	00:00:04	S	4.71239	270	4	0.13	0.02					0.25	0.01					0.35	0					0.21	0
12:24:27	1	12	8	12:24:23	00:00:04	S	4.71239	270	4	0.13	0.02					0.25	0.01					0.35	0					0.21	0
12:24:28	1	12	8	12:24:23	00:00:05	S	4.71239	270	4	0.13	0.02					0.25	0.01					0.35	0					0.21	0
12:24:28	1	12	8	12:24:23	00:00:05	S	4.71239	270	4	0.13	0.02					0.25	0.01					0.35	0					0.21	0
12:24:29	1	12	8	12:24:23	00:00:06	S	4.71239	270	4	0.13	0.02					0.25	0.01					0.35	0					0.21	0
12:24:29	1	12	8	12:24:23	00:00:06	S	4.71239	270	4	0.13	0.02					0.25	0.01					0.35	0					0.21	0
12:24:30	1	12	8	12:24:23	00:00:07	S	4.71239	270	4	0.13	0.02					0.25	0.01					0.35	0					0.21	0
12:24:30	1	12	8	12:24:23	00:00:07	S	4.71239	270	4	0.13	0.02					0.25	0.01					0.35	0					0.21	0
12:24:31	1	12	8	12:24:23	00:00:08	S	4.71239	270	4	0.12	0.01					0.25	0.01					0.35	0					0.21	0
12:24:31	1	12	8	12:24:23	00:00:08	S	4.71239	270	4	0.13	0.02					0.25	0.01					0.35	0					0.21	0
12:24:32	1	12	8	12:24:23	00:00:09	S	4.71239	270	4	0.12	0.01					0.25	0.01					0.35	0					0.21	0
12:24:32	1	12	8	12:24:23	00:00:09	S	4.71239	270	4	0.13	0.02					0.25	0.01					0.35	0					0.21	0
12:24:33	1	12	8	12:24:23	00:00:10	S	4.71239	270	4	0.12	0.01					0.25	0.01					0.35	0					0.21	0
12:24:33	1	12	8	12:24:23	00:00:10	S	4.71239	270	4	0.12	0.01					0.25	0.01					0.35	0					0.21	0
12:24:34	1	12	8	12:24:23	00:00:11	S	4.71239	270	4	0.13	0.02					0.25	0.01					0.35	0					0.21	0
12:24:34	1	12	8	12:24:23	00:00:11	S	4.71239	270	4	0.12	0.01					0.25	0.01					0.35	0					0.21	0
12:24:35	1	12	8	12:24:23	00:00:12	S	4.71239	270	4	0.12	0.01					0.25	0.01					0.35	0					0.21	0
12:24:35	1	12	8	12:24:23	00:00:12	S	4.71239	270	4	0.12	0.01					0.25	0.01					0.35	0					0.21	0
12:24:36	1	12	8	12:24:23	00:00:13	S	4.71239	270	4	0.13	0.02					0.25	0.01					0.36	0.01					0.21	0
12:24:37	1	12	8	12:24:23	00:00:14	S	4.71239	270	4	0.13	0.02					0.25	0.01					0.35	0					0.21	0
12:24:37	1	12	8	12:24:23	00:00:14	S	4.71239	270	4	0.13	0.02					0.25	0.01					0.35	0					0.21	0
12:24:38	1	12	8	12:24:23	00:00:15	S	4.71239	270	4	0.12	0.01					0.25	0.01					0.35	0					0.21	0
12:24:38	1	12	8	12:24:23	00:00:15	S	4.71239	270	4	0.13	0.02					0.25	0.01					0.35	0					0.21	0
12:24:39	1	12	8	12:24:23	00:00:16	S	4.71239	270	4	0.12	0.01					0.25	0.01					0.35	0					0.21	0
12:24:39	1	12	8	12:24:23	00:00:16	S	4.71239	270	4	0.13	0.02					0.25	0.01					0.35	0					0.21	0
12:24:39	1	12	8	12:24:23	00:00:16	S	4.71239	270	4	0.12	0.01					0.25	0.01					0.35	0					0.21	0
12:24:40	1	12	8	12:24:23	00:00:17	S	4.71239	270	4	0.12	0.01					0.25	0.01					0.35	0					0.21	0
12:24:40	1	12	8	12:24:23	00:00:17	S	4.71239	270	4	0.13	0.02					0.25	0.01					0.35	0					0.21	0
12:24:41	1	12	8	12:24:23	00:00:18	S	4.71239	270	4	0.13	0.02					0.25	0.01					0.35	0					0.21	0
12:24:42	1	12	8	12:24:23	00:00:19	S	4.71239	270	4	0.13	0.02					0.25	0.01					0.35	0					0.21	0
12:24:42	1	12	8	12:24:23	00:00:19	S	4.71239	270	4	0.13	0.02					0.25	0.01					0.35	0					0.21	0
12:24:43	1	12	8	12:24:23	00:00:20	S	4.71239	270	4	0.12	0.01					0.25	0.01					0.35	0					0.21	0
12:24:43	1	12	8	12:24:23	00:00:20	S	4.71239	270	4	0.12	0.01					0.25	0.01					0.35	0					0.21	0
12:24:44	1	12	8	12:24:23	00:00:21	S	4.71239	270	4	0.11	0					0.25	0.01					0.35	0					0.21	0
12:24:44	1	12	8	12:24:23	00:00:21	S	4.71239	270	4	0.12	0.01					0.25	0.01					0.35	0					0.21	0
12:24:45	1	12	8	12:24:23	00:00:22	S	4.71239	270	4	0.13	0.02					0.25	0.01					0.35	0					0.21	0
12:24:45	1	12	8	12:24:23	00:00:22	S	4.71239	270	4	0.12	0.01					0.25	0.01					0.35	0					0.21	0
12:24:46	1	12	8	12:24:23	00:00:23	S	4.71239	270	4	0.13	0.02					0.25	0.01					0.35	0					0.21	0
12:24:46	1	12	8	12:24:23	00:00:23	S	4.71239	270	4	0.12	0.01					0.25	0.01					0.35	0					0.21	0
12:24:47	1	12	8	12:24:23	00:00:24	S	4.71239	270	4	0.13	0.02					0.25	0.01					0.35	0					0.21	0
12:24:47	1	12	8	12:24:23	00:00:24	S	4.71239	270	4	0.13	0.02					0.25	0.01					0.35	0					0.21	0
12:24:48	1	12	8	12:24:23	00:00:25	S	4.71239	270	4	0.13	0.02					0.25	0.01					0.35	0					0.21	0
12:24:48	1	12	8	12:24:23	00:00:25	S	4.71239	270	4	0.12	0.01					0.25	0.01					0.35	0					0.21	0
12:24:49	1	12	8	12:24:23	00:00:26	S	4.71239	270	4	0.12	0.01					0.25	0.01					0.35	0					0.21	0
12:24:49	1	12	8	12:24:23	00:00:26	S	4.71239	270	4	0.13	0.02					0.25	0.01					0.35	0					0.21	0
12:24:50	1	12	8	12:24:23	00:00:27	S	4.71239	270	4	0.13	0.02					0.25	0.01					0.35	0					0.21	0
12:24:50	1	12	8	12:24:23	00:00:27	S	4.71239	270	4	0.13	0.02					0.25	0.01					0.35	0					0.21	0
12:24:51	1	12	8	12:24:23	00:00:28	S	4.71239	270	4	0.13	0.02					0.25	0.01					0.35	0					0.21	0
12:24:51	1	12	8	12:24:23	00:00:28	S	4.71239	270	4	0.13	0.02					0.25	0.01					0.35	0					0.21	0
12:24:52	1	12	8	12:24:23	00:00:29	S	4.71239	270	4	0.13	0.02					0.25	0.01					0.35	0					0.21	0
12:24:52	1	12	8	12:24:23	00:00:29	S	4.71239	270	4	0.12	0.01					0.25	0.01					0.35	0					0.21	0
12:24:53	1	12	8	12:24:23	00:00:30	S	4.71239	270	4	0.13	0.02					0.25	0.01					0.35	0					0.21	0
12:24:53	1	12	8	12:24:23	00:00:30	S	4.71239	270	4	0.13	0.02					0.25	0.01					0.35	0					0.21	0
12:24:54	1	12	8	12:24:23	00:00:31	S	4.71239	270	4	0.12	0.01					0.25	0.01					0.35	0					0.21	0
12:24:54	1	12	8	12:24:23	00:00:31	S	4.71239	270	4	0.12	0.01					0.25	0.01					0.35	0					0.21	0
12:24:55	1	12	8	12:24:23	00:00:32	S	4.71239	270	4	0.13	0.02					0.25	0.01					0.35	0					0.21	0
12:24:55	1	12	8	12:24:23	00:00:32	S	4.71239	270	4	0.13	0.02					0.25	0.01					0.35	0					0.21	0
12:24:56	1	12	8	12:24:23	00:00:33	S	4.71239	270	4	0.12	0.01					0.24	0					0.35	0					0.21	0
12:24:56	1	12	8	12:24:23	00:00:33	S	4.71239	270	4	0.12	0.01					0.25	0.01					0.35	0					0.21	0
12:24:57	1	12	8	12:24:23	00:00:34	S	4.71239	270	4	0.13	0.02					0.25	0.01					0.35	0					0.21	0
12:24:57	1	12	8	12:24:23	00:00:34	S	4.71239	270	4	0.13	0.02					0.25	0.01					0.35	0					0.21	0
12:24:58	1	12	8	12:24:23	00:00:35	S	4.71239	270	4	0.13	0.02					0.25	0.01					0.35	0					0.21	0
12:24:58	1	12	8	12:24:23	00:00:35	S	4.71239	270	4	0.13	0.02					0.25	0.01					0.35	0					0.21	0
12:24:59	1	12	8	12:24:23	00:00:36	S	4.71239	270	4	0.13	0.02					0.25	0.01					0.35	0					0.21	0
12:24:59	1	12	8	12:24:23	00:00:36	S	4.71239	270	4	0.13	0.02					0.25	0.01					0.35	0					0.21	0
12:25:00	1	12	8	12:24:23	00:00:37	S	4.71239	270	4	0.13	0.02					0.25	0.01					0.35	0					0.21	0
12:25:00	1	12	8	12:24:23	00:00:37	S	4.71239	270	4	0.13	0.02					0.25	0.01					0.35	0					0.21	0
12:25:01	1	12	8	12:24:23	00:00:38	S	4.71239	270	4	0.13	0.02					0.25	0.01					0.35	0					0.21	0
12:25:01	1	12	8	12:24:23	00:00:38	S	4.71239	270	4	0.13	0.02					0.25	0.01					0.35	0					0.21	0
12:25:02	1	12	8	12:24:23	00:00:39	S	4.71239	270	4	0.12	0.01					0.25	0.01					0.35	0					0.21	0
12:25:02	1	12	8	12:24:23	00:00:39	S	4.71239	270	4	0.12	0.01					0.25	0.01					0.35	0					0.21	0
12:25:03	1	12	8	12:24:23	00:00:40	S	4.71239	270	4	0.12	0.01					0.25	0.01					0.35	0					0.21	0
12:25:03	1	12	8	12:24:23	00:00:40	S	4.71239	270	4	0.13	0.02					0.25	0.01					0.35	0					0.21	0
12:25:04	1	12	8	12:24:23	00:00:41	S	4.71239	270	4	0.12	0.01					0.25	0.01					0.35	0					0.21	0
12:25:04	1	12	8	12:24:23	00:00:41	S	4.71239	270	4	0.13	0.02					0.25	0.01					0.35	0					0.21	0
12:25:05	1	12	8	12:24:23	00:00:42	S	4.71239	270	4	0.12	0.01					0.25	0.01					0.35	0					0.21	0
12:25:05	1	12	8	12:24:23	00:00:42	S	4.71239	270	4	0.12	0.01					0.25	0.01					0.35	0					0.21	0
12:25:06	1	12	8	12:24:23	00:00:43	S	4.71239	270	4	0.12	0.01					0.25	0.01					0.35	0					0.21	0
12:25:06	1	12	8	12:24:23	00:00:43	S	4.71239	270	4	0.13	0.02					0.25	0.01					0.35	0					0.21	0
12:25:07	1	12	8	12:24:23	00:00:44	S	4.71239	270	4	0.13	0.02					0.25	0.01					0.35	0					0.21	0
12:25:07	1	12	8	12:24:23	00:00:44	S	4.71239	270	4	0.12	0.01					0.25	0.01					0.35	0					0.21	0
12:25:08	1	12	8	12:24:23	00:00:45	S	4.71239	270	4	0.13	0.02					0.25	0.01					0.35	0					0.21	0
12:25:08	1	12	8	12:24:23	00:00:45	S	4.71239	270	4	0.13	0.02					0.25	0.01					0.35	0					0.21	0
12:25:09	1	12	8	12:24:23	00:00:46	S	4.71239	270	4	0.12	0.01					0.25	0.01					0.35	0					0.21	0
12:25:09	1	12	8	12:24:23	00:00:46	S	4.71239	270	4	0.12	0.01					0.25	0.01					0.35	0					0.21	0
12:25:10	1	12	8	12:24:23	00:00:47	S	4.71239	270	4	0.13	0.02					0.25	0.01					0.35	0					0.21	0
12:25:10	1	12	8	12:24:23	00:00:47	S	4.71239	270	4	0.13	0.02					0.25	0.01					0.35	0					0.21	0
12:25:11	1	12	8	12:24:23	00:00:48	S	4.71239	270	4	0.13	0.02					0.25	0.01					0.35	0					0.21	0
12:25:11	1	12	8	12:24:23	00:00:48	S	4.71239	270	4	0.12	0.01					0.25	0.01					0.35	0					0.21	0
12:25:12	1	12	8	12:24:23	00:00:49	S	4.71239	270	4	0.13	0.02					0.25	0.01					0.35	0					0.21	0
12:25:12	1	12	8	12:24:23	00:00:49	S	4.71239	270	4	0.13	0.02					0.25	0.01					0.35	0					0.21	0
12:25:13	1	12	8	12:24:23	00:00:50	S	4.71239	270	4	0.13	0.02					0.25	0.01					0.35	0					0.21	0
12:25:13	1	12	8	12:24:23	00:00:50	S	4.71239	270	4	0.13	0.02					0.25	0.01					0.35	0					0.21	0
12:25:14	1	12	8	12:24:23	00:00:51	S	4.71239	270	4	0.12	0.01					0.25	0.01					0.35	0					0.21	0
12:25:14	1	12	8	12:24:23	00:00:51	S	4.71239	270	4	0.13	0.02					0.25	0.01					0.35	0					0.21	0
12:25:15	1	12	8	12:24:23	00:00:52	S	4.71239	270	4	0.13	0.02					0.25	0.01					0.35	0					0.21	0
12:25:15	1	12	8	12:24:23	00:00:52	S	4.71239	270	4	0.13	0.02					0.25	0.01					0.35	0					0.21	0
12:25:16	1	12	8	12:24:23	00:00:53	S	4.71239	270	4	0.12	0.01					0.25	0.01					0.35	0					0.21	0
12:25:16	1	12	8	12:24:23	00:00:53	S	4.71239	270	4	0.13	0.02					0.25	0.01					0.35	0					0.21	0
12:25:17	1	12	8	12:24:23	00:00:54	S	4.71239	270	4	0.12	0.01					0.25	0.01					0.35	0					0.21	0
12:25:17	1	12	8	12:24:23	00:00:54	S	4.71239	270	4	0.12	0.01					0.25	0.01					0.35	0					0.21	0
12:25:18	1	12	8	12:24:23	00:00:55	S	4.71239	270	4	0.13	0.02					0.25	0.01					0.35	0					0.21	0
12:25:18	1	12	8	12:24:23	00:00:55	S	4.71239	270	4	0.12	0.01					0.25	0.01					0.35	0					0.21	0
12:25:19	1	12	8	12:24:23	00:00:56	S	4.71239	270	4	0.12	0.01					0.25	0.01					0.35	0					0.21	0
12:25:19	1	12	8	12:24:23	00:00:56	S	4.71239	270	4	0.12	0.01					0.25	0.01					0.35	0					0.21	0
12:25:20	1	12	8	12:24:23	00:00:57	S	4.71239	270	4	0.12	0.01					0.25	0.01					0.36	0.01					0.21	0
12:25:20	1	12	8	12:24:23	00:00:57	S	4.71239	270	4	0.13	0.02					0.25	0.01					0.35	0					0.21	0
12:25:21	1	12	8	12:24:23	00:00:58	S	4.71239	270	4	0.12	0.01					0.25	0.01					0.35	0					0.21	0
12:25:21	1	12	8	12:24:23	00:00:58	S	4.71239	270	4	0.12	0.01					0.25	0.01					0.35	0					0.21	0
12:25:22	1	12	8	12:24:23	00:00:59	S	4.71239	270	4	0.12	0.01					0.25	0.01					0.35	0					0.21	0
12:25:22	1	12	8	12:24:23	00:00:59	S	4.71239	270	4	0.13	0.02					0.25	0.01					0.35	0					0.21	0
12:25:23	1	12	8	12:24:23	00:01:00	S	4.71239	270	4	0.13	0.02					0.25	0.01					0.35	0					0.21	0
12:25:23	1	12	8	12:24:23	00:01:00	S	4.71239	270	4	0.12	0.01					0.25	0.01					0.35	0					0.21	0
12:25:24	1	12	8	12:24:23	00:01:01	S	4.71239	270	4	0.12	0.01					0.25	0.01					0.35	0					0.21	0
12:25:24	1	12	8	12:24:23	00:01:01	S	4.71239	270	4	0.12	0.01					0.25	0.01					0.35	0					0.21	0
12:25:25	1	12	8	12:24:23	00:01:02	S	4.71239	270	4	0.12	0.01					0.25	0.01					0.35	0					0.21	0
12:25:25	1	12	8	12:24:23	00:01:02	S	4.71239	270	4	0.13	0.02					0.25	0.01					0.35	0					0.21	0
12:25:26	1	12	8	12:24:23	00:01:03	S	4.71239	270	4	0.12	0.01					0.25	0.01					0.35	0					0.21	0
12:25:26	1	12	8	12:24:23	00:01:03	S	4.71239	270	4	0.12	0.01					0.25	0.01					0.35	0					0.21	0
12:25:27	1	12	8	12:24:23	00:01:04	S	4.71239	270	4	0.12	0.01					0.25	0.01					0.35	0					0.21	0
12:25:27	1	12	8	12:24:23	00:01:04	S	4.71239	270	4	0.13	0.02					0.25	0.01					0.35	0					0.21	0
12:25:28	1	12	8	12:24:23	00:01:05	S	4.71239	270	4	0.12	0.01					0.25	0.01					0.35	0					0.21	0
12:25:28	1	12	8	12:24:23	00:01:05	S	4.71239	270	4	0.12	0.01					0.25	0.01					0.35	0					0.21	0
12:25:29	1	12	8	12:24:23	00:01:06	S	4.71239	270	4	0.12	0.01					0.25	0.01					0.35	0					0.21	0
12:25:29	1	12	8	12:24:23	00:01:06	S	4.71239	270	4	0.12	0.01					0.25	0.01					0.35	0					0.21	0
12:25:30	1	12	8	12:24:23	00:01:07	S	4.71239	270	4	0.12	0.01					0.25	0.01					0.36	0.01					0.21	0
12:25:30	1	12	8	12:24:23	00:01:07	S	4.71239	270	4	0.12	0.01					0.25	0.01					0.35	0					0.21	0
12:25:31	1	12	8	12:24:23	00:01:08	S	4.71239	270	4	0.12	0.01					0.25	0.01					0.36	0.01					0.21	0
12:25:31	1	12	8	12:24:23	00:01:08	S	4.71239	270	4	0.12	0.01					0.25	0.01					0.35	0					0.21	0
12:25:32	1	12	8	12:24:23	00:01:09	S	4.71239	270	4	0.13	0.02					0.25	0.01					0.35	0					0.21	0
12:25:32	1	12	8	12:24:23	00:01:09	S	4.71239	270	4	0.12	0.01					0.25	0.01					0.35	0					0.21	0
12:25:33	1	12	8	12:24:23	00:01:10	S	4.71239	270	4	0.12	0.01					0.25	0.01					0.36	0.01					0.21	0
12:25:33	1	12	8	12:24:23	00:01:10	S	4.71239	270	4	0.13	0.02					0.25	0.01					0.36	0.01					0.21	0
12:25:34	1	12	8	12:24:23	00:01:11	S	4.71239	270	4	0.12	0.01					0.25	0.01					0.36	0.01					0.21	0
12:25:34	1	12	8	12:24:23	00:01:11	S	4.71239	270	4	0.13	0.02					0.25	0.01					0.35	0					0.21	0
12:25:35	1	12	8	12:24:23	00:01:12	S	4.71239	270	4	0.12	0.01					0.25	0.01					0.35	0					0.21	0
12:25:35	1	12	8	12:24:23	00:01:12	S	4.71239	270	4	0.12	0.01					0.25	0.01					0.36	0.01					0.21	0
12:25:36	1	12	8	12:24:23	00:01:13	S	4.71239	270	4	0.12	0.01					0.25	0.01					0.36	0.01					0.21	0
12:25:36	1	12	8	12:24:23	00:01:13	S	4.71239	270	4	0.13	0.02					0.25	0.01					0.36	0.01					0.21	0
12:25:37	1	12	8	12:24:23	00:01:14	S	4.71239	270	4	0.12	0.01					0.25	0.01					0.36	0.01					0.21	0
12:25:37	1	12	8	12:24:23	00:01:14	S	4.71239	270	4	0.13	0.02					0.25	0.01					0.35	0					0.21	0
12:25:38	1	12	8	12:24:23	00:01:15	S	4.71239	270	4	0.12	0.01					0.25	0.01					0.36	0.01					0.21	0
12:25:38	1	12	8	12:24:23	00:01:15	S	4.71239	270	4	0.13	0.02					0.25	0.01					0.36	0.01					0.21	0
12:25:39	1	12	8	12:24:23	00:01:16	S	4.71239	270	4	0.13	0.02					0.25	0.01					0.36	0.01					0.21	0
12:25:39	1	12	8	12:24:23	00:01:16	S	4.71239	270	4	0.13	0.02					0.25	0.01					0.35	0					0.21	0
12:25:40	1	12	8	12:24:23	00:01:17	S	4.71239	270	4	0.12	0.01					0.25	0.01					0.35	0					0.21	0
12:25:40	1	12	8	12:24:23	00:01:17	S	4.71239	270	4	0.13	0.02					0.25	0.01					0.36	0.01					0.21	0
12:25:41	1	12	8	12:24:23	00:01:18	S	4.71239	270	4	0.13	0.02					0.25	0.01					0.36	0.01					0.21	0
12:25:41	1	12	8	12:24:23	00:01:18	S	4.71239	270	4	0.13	0.02					0.25	0.01					0.36	0.01					0.21	0
12:25:42	1	12	8	12:24:23	00:01:19	S	4.71239	270	4	0.13	0.02					0.25	0.01					0.36	0.01					0.21	0
12:25:42	1	12	8	12:24:23	00:01:19	S	4.71239	270	4	0.12	0.01					0.25	0.01					0.36	0.01					0.21	0
12:25:43	1	12	8	12:24:23	00:01:20	S	4.71239	270	4	0.13	0.02					0.25	0.01					0.35	0					0.21	0
12:25:43	1	12	8	12:24:23	00:01:20	S	4.71239	270	4	0.13	0.02					0.25	0.01					0.36	0.01					0.21	0
12:25:44	1	12	8	12:24:23	00:01:21	S	4.71239	270	4	0.13	0.02					0.25	0.01					0.36	0.01					0.21	0
12:25:44	1	12	8	12:24:23	00:01:21	S	4.71239	270	4	0.13	0.02					0.25	0.01					0.36	0.01					0.21	0
12:25:45	1	12	8	12:24:23	00:01:22	S	4.71239	270	4	0.13	0.02					0.25	0.01					0.35	0					0.21	0
12:25:45	1	12	8	12:24:23	00:01:22	S	4.71239	270	4	0.13	0.02					0.25	0.01					0.36	0.01					0.21	0
12:25:46	1	12	8	12:24:23	00:01:23	S	4.71239	270	4	0.12	0.01					0.25	0.01					0.36	0.01					0.21	0
12:25:46	1	12	8	12:24:23	00:01:23	S	4.71239	270	4	0.13	0.02					0.25	0.01					0.36	0.01					0.21	0
12:25:47	1	12	8	12:24:23	00:01:24	S	4.71239	270	4	0.13	0.02					0.25	0.01					0.36	0.01					0.21	0
12:25:47	1	12	8	12:24:23	00:01:24	S	4.71239	270	4	0.13	0.02					0.25	0.01					0.36	0.01					0.21	0
12:25:48	1	12	8	12:24:23	00:01:25	S	4.71239	270	4	0.13	0.02					0.25	0.01					0.36	0.01					0.21	0
12:25:48	1	12	8	12:24:23	00:01:25	S	4.71239	270	4	0.13	0.02					0.25	0.01					0.36	0.01					0.21	0
12:25:49	1	12	8	12:24:23	00:01:26	S	4.71239	270	4	0.13	0.02					0.25	0.01					0.36	0.01					0.21	0
12:25:49	1	12	8	12:24:23	00:01:26	S	4.71239	270	4	0.13	0.02					0.25	0.01					0.36	0.01					0.21	0
12:25:50	1	12	8	12:24:23	00:01:27	S	4.71239	270	4	0.13	0.02					0.25	0.01					0.36	0.01					0.21	0
12:25:50	1	12	8	12:24:23	00:01:27	S	4.71239	270	4	0.13	0.02					0.25	0.01					0.36	0.01					0.21	0
12:25:51	1	12	8	12:24:23	00:01:28	S	4.71239	270	4	0.13	0.02					0.25	0.01					0.36	0.01					0.21	0
12:25:51	1	12	8	12:24:23	00:01:28	S	4.71239	270	4	0.13	0.02					0.25	0.01					0.35	0					0.21	0
12:25:52	1	12	8	12:24:23	00:01:29	S	4.71239	270	4	0.13	0.02					0.25	0.01					0.36	0.01					0.21	0
12:25:52	1	12	8	12:24:23	00:01:29	S	4.71239	270	4	0.13	0.02					0.25	0.01					0.36	0.01					0.21	0
12:25:53	1	12	8	12:24:23	00:01:30	S	4.71239	270	4	0.13	0.02					0.25	0.01					0.36	0.01					0.21	0
12:25:53	1	12	8	12:24:23	00:01:30	S	4.71239	270	4	0.13	0.02					0.25	0.01					0.36	0.01					0.21	0
12:25:54	1	12	8	12:24:23	00:01:31	S	4.71239	270	4	0.13	0.02					0.25	0.01					0.36	0.01					0.21	0
12:25:54	1	12	8	12:24:23	00:01:31	S	4.71239	270	4	0.13	0.02					0.25	0.01					0.36	0.01					0.21	0
12:25:55	1	12	8	12:24:23	00:01:32	S	4.71239	270	4	0.13	0.02					0.25	0.01					0.36	0.01					0.21	0
12:25:55	1	12	8	12:24:23	00:01:32	S	4.71239	270	4	0.13	0.02					0.25	0.01					0.36	0.01					0.21	0
12:25:56	1	12	8	12:24:23	00:01:33	S	4.71239	270	4	0.13	0.02					0.25	0.01					0.35	0					0.21	0
12:25:56	1	12	8	12:24:23	00:01:33	S	4.71239	270	4	0.13	0.02					0.25	0.01					0.36	0.01					0.22	0.01
12:25:57	1	12	8	12:24:23	00:01:34	S	4.71239	270	4	0.13	0.02					0.25	0.01					0.36	0.01					0.21	0
12:25:57	1	12	8	12:24:23	00:01:34	S	4.71239	270	4	0.13	0.02					0.25	0.01					0.36	0.01					0.21	0
12:25:58	1	12	8	12:24:23	00:01:35	S	4.71239	270	4	0.13	0.02					0.25	0.01					0.36	0.01					0.21	0
12:25:58	1	12	8	12:24:23	00:01:35	S	4.71239	270	4	0.13	0.02					0.25	0.01					0.36	0.01					0.21	0
12:25:59	1	12	8	12:24:23	00:01:36	S	4.71239	270	4	0.13	0.02					0.25	0.01					0.36	0.01					0.21	0
12:25:59	1	12	8	12:24:23	00:01:36	S	4.71239	270	4	0.13	0.02					0.25	0.01					0.36	0.01					0.21	0
12:26:00	1	12	8	12:24:23	00:01:37	S	4.71239	270	4	0.13	0.02					0.25	0.01					0.36	0.01					0.21	0
12:26:00	1	12	8	12:24:23	00:01:37	S	4.71239	270	4	0.12	0.01					0.25	0.01					0.36	0.01					0.22	0.01
12:26:01	1	12	8	12:24:23	00:01:38	S	4.71239	270	4	0.13	0.02					0.25	0.01					0.36	0.01					0.21	0
12:26:01	1	12	8	12:24:23	00:01:38	S	4.71239	270	4	0.13	0.02					0.25	0.01					0.36	0.01					0.21	0
12:26:02	1	12	8	12:24:23	00:01:39	S	4.71239	270	4	0.13	0.02					0.25	0.01					0.37	0.02					0.21	0
12:26:02	1	12	8	12:24:23	00:01:39	S	4.71239	270	4	0.13	0.02					0.25	0.01					0.36	0.01					0.22	0.01
12:26:03	1	12	8	12:24:23	00:01:40	S	4.71239	270	4	0.13	0.02					0.25	0.01					0.36	0.01					0.21	0
12:26:03	1	12	8	12:24:23	00:01:40	S	4.71239	270	4	0.13	0.02					0.25	0.01					0.36	0.01					0.22	0.01
12:26:04	1	12	8	12:24:23	00:01:41	S	4.71239	270	4	0.13	0.02					0.25	0.01					0.36	0.01					0.22	0.01
12:26:04	1	12	8	12:24:23	00:01:41	S	4.71239	270	4	0.13	0.02					0.25	0.01					0.35	0					0.22	0.01
12:26:05	1	12	8	12:24:23	00:01:42	S	4.71239	270	4	0.13	0.02					0.25	0.01					0.36	0.01					0.21	0
12:26:05	1	12	8	12:24:23	00:01:42	S	4.71239	270	4	0.13	0.02					0.25	0.01					0.36	0.01					0.22	0.01
12:26:06	1	12	8	12:24:23	00:01:43	S	4.71239	270	4	0.13	0.02					0.25	0.01					0.36	0.01					0.22	0.01
12:26:06	1	12	8	12:24:23	00:01:43	S	4.71239	270	4	0.13	0.02					0.25	0.01					0.36	0.01					0.22	0.01
12:26:07	1	12	8	12:24:23	00:01:44	S	4.71239	270	4	0.13	0.02					0.25	0.01					0.36	0.01					0.21	0
12:26:07	1	12	8	12:24:23	00:01:44	S	4.71239	270	4	0.13	0.02					0.25	0.01					0.36	0.01					0.22	0.01
12:26:08	1	12	8	12:24:23	00:01:45	S	4.71239	270	4	0.13	0.02					0.25	0.01					0.36	0.01					0.21	0
12:26:08	1	12	8	12:24:23	00:01:45	S	4.71239	270	4	0.13	0.02					0.25	0.01					0.36	0.01					0.22	0.01
12:26:09	1	12	8	12:24:23	00:01:46	S	4.71239	270	4	0.13	0.02					0.25	0.01					0.36	0.01					0.21	0
12:26:09	1	12	8	12:24:23	00:01:46	S	4.71239	270	4	0.13	0.02					0.25	0.01					0.36	0.01					0.22	0.01
12:26:10	1	12	8	12:24:23	00:01:47	S	4.71239	270	4	0.13	0.02					0.25	0.01					0.36	0.01					0.22	0.01
12:26:10	1	12	8	12:24:23	00:01:47	S	4.71239	270	4	0.12	0.01					0.25	0.01					0.36	0.01					0.22	0.01
12:26:11	1	12	8	12:24:23	00:01:48	S	4.71239	270	4	0.13	0.02					0.25	0.01					0.36	0.01					0.22	0.01
12:26:11	1	12	8	12:24:23	00:01:48	S	4.71239	270	4	0.13	0.02					0.25	0.01					0.36	0.01					0.22	0.01
12:26:12	1	12	8	12:24:23	00:01:49	S	4.71239	270	4	0.13	0.02					0.25	0.01					0.36	0.01					0.22	0.01
12:26:12	1	12	8	12:24:23	00:01:49	S	4.71239	270	4	0.13	0.02					0.25	0.01					0.36	0.01					0.22	0.01
12:26:13	1	12	8	12:24:23	00:01:50	S	4.71239	270	4	0.13	0.02					0.25	0.01					0.36	0.01					0.22	0.01
12:26:13	1	12	8	12:24:23	00:01:50	S	4.71239	270	4	0.13	0.02					0.25	0.01					0.36	0.01					0.22	0.01
12:26:14	1	12	8	12:24:23	00:01:51	S	4.71239	270	4	0.13	0.02					0.25	0.01					0.36	0.01					0.21	0
12:26:14	1	12	8	12:24:23	00:01:51	S	4.71239	270	4	0.13	0.02					0.25	0.01					0.36	0.01					0.22	0.01
12:26:15	1	12	8	12:24:23	00:01:52	S	4.71239	270	4	0.13	0.02					0.25	0.01					0.36	0.01					0.22	0.01
12:26:15	1	12	8	12:24:23	00:01:52	S	4.71239	270	4	0.13	0.02					0.25	0.01					0.36	0.01					0.22	0.01
12:26:16	1	12	8	12:24:23	00:01:53	S	4.71239	270	4	0.13	0.02					0.25	0.01					0.36	0.01					0.22	0.01
12:26:16	1	12	8	12:24:23	00:01:53	S	4.71239	270	4	0.13	0.02					0.25	0.01					0.36	0.01					0.22	0.01
12:26:17	1	12	8	12:24:23	00:01:54	S	4.71239	270	4	0.13	0.02					0.25	0.01					0.36	0.01					0.22	0.01
12:26:17	1	12	8	12:24:23	00:01:54	S	4.71239	270	4	0.13	0.02					0.25	0.01					0.36	0.01					0.22	0.01
12:26:18	1	12	8	12:24:23	00:01:55	S	4.71239	270	4	0.13	0.02					0.25	0.01					0.36	0.01					0.22	0.01
12:26:18	1	12	8	12:24:23	00:01:55	S	4.71239	270	4	0.13	0.02					0.26	0.02					0.36	0.01					0.22	0.01
12:26:19	1	12	8	12:24:23	00:01:56	S	4.71239	270	4	0.12	0.01					0.26	0.02					0.36	0.01					0.22	0.01
12:26:19	1	12	8	12:24:23	00:01:56	S	4.71239	270	4	0.13	0.02					0.26	0.02					0.36	0.01					0.22	0.01
12:26:20	1	12	8	12:24:23	00:01:57	S	4.71239	270	4	0.13	0.02					0.25	0.01					0.36	0.01					0.22	0.01
12:26:20	1	12	8	12:24:23	00:01:57	S	4.71239	270	4	0.13	0.02					0.25	0.01					0.36	0.01					0.22	0.01
12:26:21	1	12	8	12:24:23	00:01:58	S	4.71239	270	4	0.13	0.02					0.26	0.02					0.36	0.01					0.22	0.01
12:26:21	1	12	8	12:24:23	00:01:58	S	4.71239	270	4	0.13	0.02					0.26	0.02					0.36	0.01					0.22	0.01
12:26:22	1	12	8	12:24:23	00:01:59	S	4.71239	270	4	0.13	0.02					0.25	0.01					0.36	0.01					0.22	0.01
12:26:22	1	12	8	12:24:23	00:01:59	S	4.71239	270	4	0.13	0.02					0.25	0.01					0.36	0.01					0.22	0.01
12:26:23	1	12	8	12:24:23	00:02:00	S	4.71239	270	4	0.12	0.01					0.26	0.02					0.36	0.01					0.22	0.01
12:26:23	1	12	8	12:24:23	00:02:00	S	4.71239	270	4	0.13	0.02					0.25	0.01					0.36	0.01					0.22	0.01
12:26:24	1	12	8	12:24:23	00:02:01	S	4.71239	270	4	0.13	0.02					0.26	0.02					0.36	0.01					0.22	0.01
12:26:24	1	12	8	12:24:23	00:02:01	S	4.71239	270	4	0.13	0.02					0.26	0.02					0.36	0.01					0.22	0.01
12:26:25	1	12	8	12:24:23	00:02:02	S	4.71239	270	4	0.13	0.02					0.25	0.01					0.36	0.01					0.22	0.01
12:26:25	1	12	8	12:24:23	00:02:02	S	4.71239	270	4	0.13	0.02					0.26	0.02					0.36	0.01					0.22	0.01
12:26:26	1	12	8	12:24:23	00:02:03	S	4.71239	270	4	0.13	0.02					0.26	0.02					0.36	0.01					0.22	0.01
12:26:26	1	12	8	12:24:23	00:02:03	S	4.71239	270	4	0.13	0.02					0.26	0.02					0.36	0.01					0.22	0.01
12:26:27	1	12	8	12:24:23	00:02:04	S	4.71239	270	4	0.13	0.02					0.25	0.01					0.36	0.01					0.22	0.01
12:26:27	1	12	8	12:24:23	00:02:04	S	4.71239	270	4	0.13	0.02					0.25	0.01					0.36	0.01					0.22	0.01
12:26:28	1	12	8	12:24:23	00:02:05	S	4.71239	270	4	0.13	0.02					0.25	0.01					0.36	0.01					0.22	0.01
12:26:28	1	12	8	12:24:23	00:02:05	S	4.71239	270	4	0.13	0.02					0.26	0.02					0.36	0.01					0.22	0.01
12:26:29	1	12	8	12:24:23	00:02:06	S	4.71239	270	4	0.13	0.02					0.25	0.01					0.36	0.01					0.22	0.01
12:26:29	1	12	8	12:24:23	00:02:06	S	4.71239	270	4	0.13	0.02					0.25	0.01					0.36	0.01					0.22	0.01
12:26:30	1	12	8	12:24:23	00:02:07	S	4.71239	270	4	0.13	0.02					0.26	0.02					0.36	0.01					0.22	0.01
12:26:30	1	12	8	12:24:23	00:02:07	S	4.71239	270	4	0.13	0.02					0.25	0.01					0.36	0.01					0.22	0.01
12:26:31	1	12	8	12:24:23	00:02:08	S	4.71239	270	4	0.13	0.02					0.26	0.02					0.36	0.01					0.22	0.01
12:26:31	1	12	8	12:24:23	00:02:08	S	4.71239	270	4	0.13	0.02					0.25	0.01					0.36	0.01					0.22	0.01
12:26:32	1	12	8	12:24:23	00:02:09	S	4.71239	270	4	0.13	0.02					0.26	0.02					0.36	0.01					0.22	0.01
12:26:32	1	12	8	12:24:23	00:02:09	S	4.71239	270	4	0.13	0.02					0.26	0.02					0.36	0.01					0.22	0.01
12:26:33	1	12	8	12:24:23	00:02:10	S	4.71239	270	4	0.13	0.02					0.26	0.02					0.36	0.01					0.22	0.01
12:26:33	1	12	8	12:24:23	00:02:10	S	4.71239	270	4	0.12	0.01					0.26	0.02					0.36	0.01					0.22	0.01
12:26:34	1	12	8	12:24:23	00:02:11	S	4.71239	270	4	0.12	0.01					0.25	0.01					0.36	0.01					0.22	0.01
12:26:34	1	12	8	12:24:23	00:02:11	S	4.71239	270	4	0.13	0.02					0.26	0.02					0.36	0.01					0.22	0.01
12:26:35	1	12	8	12:24:23	00:02:12	S	4.71239	270	4	0.13	0.02					0.26	0.02					0.36	0.01					0.22	0.01
12:26:35	1	12	8	12:24:23	00:02:12	S	4.71239	270	4	0.13	0.02					0.25	0.01					0.36	0.01					0.21	0
12:26:36	1	12	8	12:24:23	00:02:13	S	4.71239	270	4	0.12	0.01					0.25	0.01					0.36	0.01					0.22	0.01
12:26:36	1	12	8	12:24:23	00:02:13	S	4.71239	270	4	0.12	0.01					0.25	0.01					0.36	0.01					0.22	0.01
12:26:37	1	12	8	12:24:23	00:02:14	S	4.71239	270	4	0.13	0.02					0.26	0.02					0.36	0.01					0.22	0.01
12:26:37	1	12	8	12:24:23	00:02:14	S	4.71239	270	4	0.13	0.02					0.25	0.01					0.36	0.01					0.21	0
12:26:38	1	12	8	12:24:23	00:02:15	S	4.71239	270	4	0.12	0.01					0.26	0.02					0.36	0.01					0.21	0
12:26:38	1	12	8	12:24:23	00:02:15	S	4.71239	270	4	0.13	0.02					0.26	0.02					0.36	0.01					0.22	0.01
12:26:39	1	12	8	12:24:23	00:02:16	S	4.71239	270	4	0.13	0.02					0.25	0.01					0.36	0.01					0.22	0.01
12:26:39	1	12	8	12:24:23	00:02:16	S	4.71239	270	4	0.13	0.02					0.26	0.02					0.36	0.01					0.22	0.01
12:26:40	1	12	8	12:24:23	00:02:17	S	4.71239	270	4	0.13	0.02					0.26	0.02					0.36	0.01					0.22	0.01
12:26:40	1	12	8	12:24:23	00:02:17	S	4.71239	270	4	0.13	0.02					0.25	0.01					0.36	0.01					0.22	0.01
12:26:41	1	12	8	12:24:23	00:02:18	S	4.71239	270	4	0.13	0.02					0.25	0.01					0.36	0.01					0.22	0.01
12:26:41	1	12	8	12:24:23	00:02:18	S	4.71239	270	4	0.12	0.01					0.25	0.01					0.36	0.01					0.22	0.01
12:26:42	1	12	8	12:24:23	00:02:19	S	4.71239	270	4	0.12	0.01					0.25	0.01					0.36	0.01					0.22	0.01
12:26:42	1	12	8	12:24:23	00:02:19	S	4.71239	270	4	0.12	0.01					0.26	0.02					0.36	0.01					0.21	0
12:26:43	1	12	8	12:24:23	00:02:20	S	4.71239	270	4	0.13	0.02					0.26	0.02					0.36	0.01					0.22	0.01
12:26:43	1	12	8	12:24:23	00:02:20	S	4.71239	270	4	0.12	0.01					0.25	0.01					0.36	0.01					0.22	0.01
12:26:44	1	12	8	12:24:23	00:02:21	S	4.71239	270	4	0.13	0.02					0.25	0.01					0.36	0.01					0.22	0.01
12:26:44	1	12	8	12:24:23	00:02:21	S	4.71239	270	4	0.12	0.01					0.25	0.01					0.36	0.01					0.22	0.01
12:26:45	1	12	8	12:24:23	00:02:22	S	4.71239	270	4	0.12	0.01					0.25	0.01					0.36	0.01					0.22	0.01
12:26:45	1	12	8	12:24:23	00:02:22	S	4.71239	270	4	0.13	0.02					0.25	0.01					0.36	0.01					0.22	0.01
12:26:46	1	12	8	12:24:23	00:02:23	S	4.71239	270	4	0.12	0.01					0.25	0.01					0.36	0.01					0.22	0.01
12:26:46	1	12	8	12:24:23	00:02:23	S	4.71239	270	4	0.12	0.01					0.25	0.01					0.36	0.01					0.22	0.01
12:26:47	1	12	8	12:24:23	00:02:24	S	4.71239	270	4	0.12	0.01					0.26	0.02					0.36	0.01					0.21	0
12:26:47	1	12	8	12:24:23	00:02:24	S	4.71239	270	4	0.13	0.02					0.26	0.02					0.36	0.01					0.22	0.01
12:26:48	1	12	8	12:24:23	00:02:25	S	4.71239	270	4	0.13	0.02					0.26	0.02					0.36	0.01					0.22	0.01
12:26:48	1	12	8	12:24:23	00:02:25	S	4.71239	270	4	0.12	0.01					0.26	0.02					0.36	0.01					0.22	0.01
12:26:49	1	12	8	12:24:23	00:02:26	S	4.71239	270	4	0.12	0.01					0.26	0.02					0.36	0.01					0.22	0.01
12:26:49	1	12	8	12:24:23	00:02:26	S	4.71239	270	4	0.13	0.02					0.25	0.01					0.36	0.01					0.22	0.01
12:26:50	1	12	8	12:24:23	00:02:27	S	4.71239	270	4	0.13	0.02					0.25	0.01					0.36	0.01					0.22	0.01
12:26:50	1	12	8	12:24:23	00:02:27	S	4.71239	270	4	0.12	0.01					0.26	0.02					0.36	0.01					0.22	0.01
12:26:51	1	12	8	12:24:23	00:02:28	S	4.71239	270	4	0.12	0.01					0.26	0.02					0.36	0.01					0.22	0.01
12:26:51	1	12	8	12:24:23	00:02:28	S	4.71239	270	4	0.13	0.02					0.25	0.01					0.36	0.01					0.22	0.01
12:26:52	1	12	8	12:24:23	00:02:29	S	4.71239	270	4	0.12	0.01					0.26	0.02					0.36	0.01					0.22	0.01
12:26:53	1	12	8	12:24:23	00:02:30	S	4.71239	270	4	0.12	0.01					0.25	0.01					0.36	0.01					0.22	0.01
12:26:53	1	12	8	12:24:23	00:02:30	S	4.71239	270	4	0.12	0.01					0.26	0.02					0.36	0.01					0.22	0.01
12:26:54	1	12	8	12:24:23	00:02:31	S	4.71239	270	4	0.12	0.01					0.25	0.01					0.36	0.01					0.22	0.01
12:26:53	2	4	8	12:26:53	00:00:00	N	1.5708	90	4	0.12	0	0	0.149967	0.14	0.44	0.26	0.01	0	0.0721782	0.05	0.25	0.36	0	0	0.05033	0.04	0.17	0.22	0	0	0.155116	0.15	0.34
12:26:54	2	4	8	12:26:53	00:00:01	N	1.5708	90	4	0.12	0					0.25	0					0.36	0					0.22	0
12:26:54	2	4	8	12:26:53	00:00:01	N	1.5708	90	4	0.12	0					0.25	0					0.36	0					0.22	0
12:26:55	2	4	8	12:26:53	00:00:02	N	1.5708	90	4	0.13	0.01					0.26	0.01					0.36	0					0.22	0
12:26:55	2	4	8	12:26:53	00:00:02	N	1.5708	90	4	0.13	0.01					0.26	0.01					0.36	0					0.22	0
12:26:55	2	4	8	12:26:53	00:00:02	N	1.5708	90	4	0.12	0					0.26	0.01					0.36	0					0.23	0.01
12:26:56	2	4	8	12:26:53	00:00:03	N	1.5708	90	4	0.12	0					0.26	0.01					0.36	0					0.23	0.01
12:26:57	2	4	8	12:26:53	00:00:04	N	1.5708	90	4	0.12	0					0.26	0.01					0.36	0					0.23	0.01
12:26:57	2	4	8	12:26:53	00:00:04	N	1.5708	90	4	0.12	0					0.25	0					0.36	0					0.23	0.01
12:26:58	2	4	8	12:26:53	00:00:05	N	1.5708	90	4	0.13	0.01					0.26	0.01					0.36	0					0.23	0.01
12:26:58	2	4	8	12:26:53	00:00:05	N	1.5708	90	4	0.12	0					0.25	0					0.36	0					0.23	0.01
12:26:59	2	4	8	12:26:53	00:00:06	N	1.5708	90	4	0.13	0.01					0.26	0.01					0.36	0					0.24	0.02
12:26:59	2	4	8	12:26:53	00:00:06	N	1.5708	90	4	0.13	0.01					0.25	0					0.36	0					0.24	0.02
12:27:00	2	4	8	12:26:53	00:00:07	N	1.5708	90	4	0.12	0					0.25	0					0.36	0					0.25	0.03
12:27:00	2	4	8	12:26:53	00:00:07	N	1.5708	90	4	0.13	0.01					0.26	0.01					0.36	0					0.26	0.04
12:27:01	2	4	8	12:26:53	00:00:08	N	1.5708	90	4	0.13	0.01					0.25	0					0.36	0					0.26	0.04
12:27:01	2	4	8	12:26:53	00:00:08	N	1.5708	90	4	0.13	0.01					0.25	0					0.36	0					0.26	0.04
12:27:02	2	4	8	12:26:53	00:00:09	N	1.5708	90	4	0.12	0					0.26	0.01					0.36	0					0.26	0.04
12:27:02	2	4	8	12:26:53	00:00:09	N	1.5708	90	4	0.12	0					0.26	0.01					0.36	0					0.27	0.05
12:27:03	2	4	8	12:26:53	00:00:10	N	1.5708	90	4	0.13	0.01					0.27	0.02					0.37	0.01					0.27	0.05
12:27:03	2	4	8	12:26:53	00:00:10	N	1.5708	90	4	0.13	0.01					0.35	0.1					0.42	0.06					0.27	0.05
12:27:04	2	4	8	12:26:53	00:00:11	N	1.5708	90	4	0.13	0.01					0.4	0.15					0.45	0.09					0.27	0.05
12:27:04	2	4	8	12:26:53	00:00:11	N	1.5708	90	4	0.13	0.01					0.43	0.18					0.48	0.12					0.28	0.06
12:27:05	2	4	8	12:26:53	00:00:12	N	1.5708	90	4	0.13	0.01					0.47	0.22					0.5	0.14					0.28	0.06
12:27:05	2	4	8	12:26:53	00:00:12	N	1.5708	90	4	0.13	0.01					0.49	0.24					0.52	0.16					0.29	0.07
12:27:06	2	4	8	12:26:53	00:00:13	N	1.5708	90	4	0.12	0					0.49	0.24					0.52	0.16					0.29	0.07
12:27:06	2	4	8	12:26:53	00:00:13	N	1.5708	90	4	0.12	0					0.49	0.24					0.53	0.17					0.29	0.07
12:27:07	2	4	8	12:26:53	00:00:14	N	1.5708	90	4	0.13	0.01					0.5	0.25					0.53	0.17					0.29	0.07
12:27:07	2	4	8	12:26:53	00:00:14	N	1.5708	90	4	0.13	0.01					0.5	0.25					0.53	0.17					0.3	0.08
12:27:08	2	4	8	12:26:53	00:00:15	N	1.5708	90	4	0.13	0.01					0.5	0.25					0.53	0.17					0.3	0.08
12:27:08	2	4	8	12:26:53	00:00:15	N	1.5708	90	4	0.13	0.01					0.49	0.24					0.53	0.17					0.3	0.08
12:27:09	2	4	8	12:26:53	00:00:16	N	1.5708	90	4	0.13	0.01					0.49	0.24					0.52	0.16					0.3	0.08
12:27:09	2	4	8	12:26:53	00:00:16	N	1.5708	90	4	0.13	0.01					0.49	0.24					0.52	0.16					0.31	0.09
12:27:10	2	4	8	12:26:53	00:00:17	N	1.5708	90	4	0.17	0.05					0.49	0.24					0.53	0.17					0.31	0.09
12:27:10	2	4	8	12:26:53	00:00:17	N	1.5708	90	4	0.26	0.14					0.49	0.24					0.53	0.17					0.31	0.09
12:27:11	2	4	8	12:26:53	00:00:18	N	1.5708	90	4	0.37	0.25					0.49	0.24					0.53	0.17					0.31	0.09
12:27:11	2	4	8	12:26:53	00:00:18	N	1.5708	90	4	0.47	0.35					0.49	0.24					0.52	0.16					0.31	0.09
12:27:12	2	4	8	12:26:53	00:00:19	N	1.5708	90	4	0.54	0.42					0.48	0.23					0.52	0.16					0.31	0.09
12:27:12	2	4	8	12:26:53	00:00:19	N	1.5708	90	4	0.55	0.43					0.47	0.22					0.51	0.15					0.31	0.09
12:27:13	2	4	8	12:26:53	00:00:20	N	1.5708	90	4	0.55	0.43					0.47	0.22					0.51	0.15					0.31	0.09
12:27:13	2	4	8	12:26:53	00:00:20	N	1.5708	90	4	0.56	0.44					0.46	0.21					0.51	0.15					0.31	0.09
12:27:14	2	4	8	12:26:53	00:00:21	N	1.5708	90	4	0.53	0.41					0.46	0.21					0.5	0.14					0.31	0.09
12:27:14	2	4	8	12:26:53	00:00:21	N	1.5708	90	4	0.5	0.38					0.45	0.2					0.5	0.14					0.31	0.09
12:27:15	2	4	8	12:26:53	00:00:22	N	1.5708	90	4	0.48	0.36					0.44	0.19					0.49	0.13					0.31	0.09
12:27:15	2	4	8	12:26:53	00:00:22	N	1.5708	90	4	0.51	0.39					0.44	0.19					0.49	0.13					0.31	0.09
12:27:16	2	4	8	12:26:53	00:00:23	N	1.5708	90	4	0.5	0.38					0.44	0.19					0.49	0.13					0.31	0.09
12:27:16	2	4	8	12:26:53	00:00:23	N	1.5708	90	4	0.46	0.34					0.44	0.19					0.49	0.13					0.32	0.1
12:27:17	2	4	8	12:26:53	00:00:24	N	1.5708	90	4	0.42	0.3					0.43	0.18					0.49	0.13					0.32	0.1
12:27:17	2	4	8	12:26:53	00:00:24	N	1.5708	90	4	0.4	0.28					0.42	0.17					0.49	0.13					0.38	0.16
12:27:18	2	4	8	12:26:53	00:00:25	N	1.5708	90	4	0.37	0.25					0.42	0.17					0.48	0.12					0.4	0.18
12:27:18	2	4	8	12:26:53	00:00:25	N	1.5708	90	4	0.35	0.23					0.41	0.16					0.48	0.12					0.4	0.18
12:27:19	2	4	8	12:26:53	00:00:26	N	1.5708	90	4	0.33	0.21					0.41	0.16					0.47	0.11					0.42	0.2
12:27:19	2	4	8	12:26:53	00:00:26	N	1.5708	90	4	0.32	0.2					0.4	0.15					0.47	0.11					0.46	0.24
12:27:20	2	4	8	12:26:53	00:00:27	N	1.5708	90	4	0.31	0.19					0.39	0.14					0.47	0.11					0.47	0.25
12:27:20	2	4	8	12:26:53	00:00:27	N	1.5708	90	4	0.3	0.18					0.39	0.14					0.46	0.1					0.47	0.25
12:27:21	2	4	8	12:26:53	00:00:28	N	1.5708	90	4	0.29	0.17					0.38	0.13					0.46	0.1					0.48	0.26
12:27:21	2	4	8	12:26:53	00:00:28	N	1.5708	90	4	0.28	0.16					0.38	0.13					0.45	0.09					0.47	0.25
12:27:22	2	4	8	12:26:53	00:00:29	N	1.5708	90	4	0.27	0.15					0.37	0.12					0.45	0.09					0.46	0.24
12:27:22	2	4	8	12:26:53	00:00:29	N	1.5708	90	4	0.28	0.16					0.37	0.12					0.45	0.09					0.45	0.23
12:27:23	2	4	8	12:26:53	00:00:30	N	1.5708	90	4	0.27	0.15					0.37	0.12					0.45	0.09					0.44	0.22
12:27:23	2	4	8	12:26:53	00:00:30	N	1.5708	90	4	0.26	0.14					0.36	0.11					0.44	0.08					0.43	0.21
12:27:24	2	4	8	12:26:53	00:00:31	N	1.5708	90	4	0.26	0.14					0.36	0.11					0.44	0.08					0.43	0.21
12:27:24	2	4	8	12:26:53	00:00:31	N	1.5708	90	4	0.3	0.18					0.36	0.11					0.44	0.08					0.45	0.23
12:27:25	2	4	8	12:26:53	00:00:32	N	1.5708	90	4	0.3	0.18					0.35	0.1					0.44	0.08					0.49	0.27
12:27:25	2	4	8	12:26:53	00:00:32	N	1.5708	90	4	0.29	0.17					0.35	0.1					0.44	0.08					0.53	0.31
12:27:26	2	4	8	12:26:53	00:00:33	N	1.5708	90	4	0.28	0.16					0.35	0.1					0.44	0.08					0.54	0.32
12:27:26	2	4	8	12:26:53	00:00:33	N	1.5708	90	4	0.29	0.17					0.35	0.1					0.44	0.08					0.54	0.32
12:27:27	2	4	8	12:26:53	00:00:34	N	1.5708	90	4	0.31	0.19					0.35	0.1					0.44	0.08					0.55	0.33
12:27:27	2	4	8	12:26:53	00:00:34	N	1.5708	90	4	0.3	0.18					0.34	0.09					0.43	0.07					0.54	0.32
12:27:28	2	4	8	12:26:53	00:00:35	N	1.5708	90	4	0.29	0.17					0.34	0.09					0.43	0.07					0.53	0.31
12:27:28	2	4	8	12:26:53	00:00:35	N	1.5708	90	4	0.28	0.16					0.34	0.09					0.43	0.07					0.51	0.29
12:27:29	2	4	8	12:26:53	00:00:36	N	1.5708	90	4	0.27	0.15					0.34	0.09					0.43	0.07					0.51	0.29
12:27:29	2	4	8	12:26:53	00:00:36	N	1.5708	90	4	0.26	0.14					0.33	0.08					0.43	0.07					0.51	0.29
12:27:30	2	4	8	12:26:53	00:00:37	N	1.5708	90	4	0.25	0.13					0.33	0.08					0.43	0.07					0.51	0.29
12:27:30	2	4	8	12:26:53	00:00:37	N	1.5708	90	4	0.24	0.12					0.33	0.08					0.43	0.07					0.52	0.3
12:27:31	2	4	8	12:26:53	00:00:38	N	1.5708	90	4	0.24	0.12					0.33	0.08					0.42	0.06					0.52	0.3
12:27:31	2	4	8	12:26:53	00:00:38	N	1.5708	90	4	0.25	0.13					0.33	0.08					0.42	0.06					0.52	0.3
12:27:32	2	4	8	12:26:53	00:00:39	N	1.5708	90	4	0.26	0.14					0.32	0.07					0.42	0.06					0.53	0.31
12:27:32	2	4	8	12:26:53	00:00:39	N	1.5708	90	4	0.25	0.13					0.33	0.08					0.42	0.06					0.54	0.32
12:27:33	2	4	8	12:26:53	00:00:40	N	1.5708	90	4	0.25	0.13					0.33	0.08					0.42	0.06					0.56	0.34
12:27:33	2	4	8	12:26:53	00:00:40	N	1.5708	90	4	0.25	0.13					0.33	0.08					0.42	0.06					0.56	0.34
12:27:34	2	4	8	12:26:53	00:00:41	N	1.5708	90	4	0.25	0.13					0.32	0.07					0.42	0.06					0.56	0.34
12:27:34	2	4	8	12:26:53	00:00:41	N	1.5708	90	4	0.25	0.13					0.34	0.09					0.43	0.07					0.56	0.34
12:27:35	2	4	8	12:26:53	00:00:42	N	1.5708	90	4	0.25	0.13					0.35	0.1					0.43	0.07					0.55	0.33
12:27:35	2	4	8	12:26:53	00:00:42	N	1.5708	90	4	0.27	0.15					0.35	0.1					0.43	0.07					0.54	0.32
12:27:36	2	4	8	12:26:53	00:00:43	N	1.5708	90	4	0.27	0.15					0.35	0.1					0.44	0.08					0.54	0.32
12:27:36	2	4	8	12:26:53	00:00:43	N	1.5708	90	4	0.29	0.17					0.35	0.1					0.44	0.08					0.53	0.31
12:27:37	2	4	8	12:26:53	00:00:44	N	1.5708	90	4	0.3	0.18					0.35	0.1					0.43	0.07					0.53	0.31
12:27:37	2	4	8	12:26:53	00:00:44	N	1.5708	90	4	0.33	0.21					0.35	0.1					0.43	0.07					0.53	0.31
12:27:38	2	4	8	12:26:53	00:00:45	N	1.5708	90	4	0.38	0.26					0.35	0.1					0.43	0.07					0.51	0.29
12:27:38	2	4	8	12:26:53	00:00:45	N	1.5708	90	4	0.41	0.29					0.34	0.09					0.43	0.07					0.5	0.28
12:27:39	2	4	8	12:26:53	00:00:46	N	1.5708	90	4	0.43	0.31					0.34	0.09					0.43	0.07					0.5	0.28
12:27:39	2	4	8	12:26:53	00:00:46	N	1.5708	90	4	0.42	0.3					0.34	0.09					0.43	0.07					0.49	0.27
12:27:40	2	4	8	12:26:53	00:00:47	N	1.5708	90	4	0.42	0.3					0.34	0.09					0.43	0.07					0.49	0.27
12:27:40	2	4	8	12:26:53	00:00:47	N	1.5708	90	4	0.42	0.3					0.33	0.08					0.42	0.06					0.47	0.25
12:27:41	2	4	8	12:26:53	00:00:48	N	1.5708	90	4	0.43	0.31					0.33	0.08					0.42	0.06					0.47	0.25
12:27:41	2	4	8	12:26:53	00:00:48	N	1.5708	90	4	0.43	0.31					0.33	0.08					0.42	0.06					0.46	0.24
12:27:42	2	4	8	12:26:53	00:00:49	N	1.5708	90	4	0.45	0.33					0.33	0.08					0.42	0.06					0.45	0.23
12:27:42	2	4	8	12:26:53	00:00:49	N	1.5708	90	4	0.46	0.34					0.33	0.08					0.42	0.06					0.45	0.23
12:27:43	2	4	8	12:26:53	00:00:50	N	1.5708	90	4	0.45	0.33					0.33	0.08					0.41	0.05					0.45	0.23
12:27:43	2	4	8	12:26:53	00:00:50	N	1.5708	90	4	0.43	0.31					0.33	0.08					0.41	0.05					0.45	0.23
12:27:44	2	4	8	12:26:53	00:00:51	N	1.5708	90	4	0.4	0.28					0.32	0.07					0.41	0.05					0.44	0.22
12:27:44	2	4	8	12:26:53	00:00:51	N	1.5708	90	4	0.38	0.26					0.33	0.08					0.41	0.05					0.44	0.22
12:27:45	2	4	8	12:26:53	00:00:52	N	1.5708	90	4	0.36	0.24					0.33	0.08					0.41	0.05					0.44	0.22
12:27:45	2	4	8	12:26:53	00:00:52	N	1.5708	90	4	0.34	0.22					0.33	0.08					0.41	0.05					0.44	0.22
12:27:46	2	4	8	12:26:53	00:00:53	N	1.5708	90	4	0.34	0.22					0.33	0.08					0.41	0.05					0.44	0.22
12:27:46	2	4	8	12:26:53	00:00:53	N	1.5708	90	4	0.34	0.22					0.33	0.08					0.41	0.05					0.43	0.21
12:27:47	2	4	8	12:26:53	00:00:54	N	1.5708	90	4	0.37	0.25					0.33	0.08					0.41	0.05					0.43	0.21
12:27:47	2	4	8	12:26:53	00:00:54	N	1.5708	90	4	0.37	0.25					0.32	0.07					0.41	0.05					0.43	0.21
12:27:48	2	4	8	12:26:53	00:00:55	N	1.5708	90	4	0.36	0.24					0.32	0.07					0.41	0.05					0.43	0.21
12:27:48	2	4	8	12:26:53	00:00:55	N	1.5708	90	4	0.36	0.24					0.32	0.07					0.41	0.05					0.43	0.21
12:27:49	2	4	8	12:26:53	00:00:56	N	1.5708	90	4	0.36	0.24					0.32	0.07					0.41	0.05					0.43	0.21
12:27:49	2	4	8	12:26:53	00:00:56	N	1.5708	90	4	0.38	0.26					0.32	0.07					0.41	0.05					0.42	0.2
12:27:50	2	4	8	12:26:53	00:00:57	N	1.5708	90	4	0.37	0.25					0.32	0.07					0.41	0.05					0.41	0.19
12:27:50	2	4	8	12:26:53	00:00:57	N	1.5708	90	4	0.36	0.24					0.31	0.06					0.4	0.04					0.41	0.19
12:27:51	2	4	8	12:26:53	00:00:58	N	1.5708	90	4	0.35	0.23					0.31	0.06					0.4	0.04					0.41	0.19
12:27:51	2	4	8	12:26:53	00:00:58	N	1.5708	90	4	0.35	0.23					0.31	0.06					0.4	0.04					0.41	0.19
12:27:52	2	4	8	12:26:53	00:00:59	N	1.5708	90	4	0.35	0.23					0.31	0.06					0.4	0.04					0.4	0.18
12:27:52	2	4	8	12:26:53	00:00:59	N	1.5708	90	4	0.36	0.24					0.31	0.06					0.4	0.04					0.39	0.17
12:27:53	2	4	8	12:26:53	00:01:00	N	1.5708	90	4	0.35	0.23					0.31	0.06					0.4	0.04					0.39	0.17
12:27:53	2	4	8	12:26:53	00:01:00	N	1.5708	90	4	0.34	0.22					0.31	0.06					0.4	0.04					0.39	0.17
12:27:54	2	4	8	12:26:53	00:01:01	N	1.5708	90	4	0.32	0.2					0.31	0.06					0.4	0.04					0.39	0.17
12:27:54	2	4	8	12:26:53	00:01:01	N	1.5708	90	4	0.31	0.19					0.31	0.06					0.4	0.04					0.39	0.17
12:27:55	2	4	8	12:26:53	00:01:02	N	1.5708	90	4	0.31	0.19					0.3	0.05					0.4	0.04					0.39	0.17
12:27:55	2	4	8	12:26:53	00:01:02	N	1.5708	90	4	0.3	0.18					0.3	0.05					0.4	0.04					0.4	0.18
12:27:56	2	4	8	12:26:53	00:01:03	N	1.5708	90	4	0.3	0.18					0.3	0.05					0.4	0.04					0.4	0.18
12:27:56	2	4	8	12:26:53	00:01:03	N	1.5708	90	4	0.3	0.18					0.3	0.05					0.4	0.04					0.41	0.19
12:27:57	2	4	8	12:26:53	00:01:04	N	1.5708	90	4	0.31	0.19					0.3	0.05					0.4	0.04					0.41	0.19
12:27:57	2	4	8	12:26:53	00:01:04	N	1.5708	90	4	0.31	0.19					0.3	0.05					0.4	0.04					0.41	0.19
12:27:58	2	4	8	12:26:53	00:01:05	N	1.5708	90	4	0.31	0.19					0.3	0.05					0.39	0.03					0.41	0.19
12:27:58	2	4	8	12:26:53	00:01:05	N	1.5708	90	4	0.31	0.19					0.3	0.05					0.4	0.04					0.41	0.19
12:27:59	2	4	8	12:26:53	00:01:06	N	1.5708	90	4	0.31	0.19					0.3	0.05					0.4	0.04					0.41	0.19
12:27:59	2	4	8	12:26:53	00:01:06	N	1.5708	90	4	0.31	0.19					0.3	0.05					0.39	0.03					0.4	0.18
12:28:00	2	4	8	12:26:53	00:01:07	N	1.5708	90	4	0.31	0.19					0.3	0.05					0.39	0.03					0.4	0.18
12:28:00	2	4	8	12:26:53	00:01:07	N	1.5708	90	4	0.3	0.18					0.3	0.05					0.39	0.03					0.39	0.17
12:28:01	2	4	8	12:26:53	00:01:08	N	1.5708	90	4	0.29	0.17					0.3	0.05					0.39	0.03					0.39	0.17
12:28:01	2	4	8	12:26:53	00:01:08	N	1.5708	90	4	0.29	0.17					0.3	0.05					0.39	0.03					0.39	0.17
12:28:02	2	4	8	12:26:53	00:01:09	N	1.5708	90	4	0.3	0.18					0.3	0.05					0.39	0.03					0.39	0.17
12:28:02	2	4	8	12:26:53	00:01:09	N	1.5708	90	4	0.3	0.18					0.3	0.05					0.39	0.03					0.39	0.17
12:28:03	2	4	8	12:26:53	00:01:10	N	1.5708	90	4	0.3	0.18					0.29	0.04					0.39	0.03					0.39	0.17
12:28:03	2	4	8	12:26:53	00:01:10	N	1.5708	90	4	0.29	0.17					0.29	0.04					0.39	0.03					0.39	0.17
12:28:04	2	4	8	12:26:53	00:01:11	N	1.5708	90	4	0.28	0.16					0.29	0.04					0.39	0.03					0.39	0.17
12:28:04	2	4	8	12:26:53	00:01:11	N	1.5708	90	4	0.27	0.15					0.29	0.04					0.39	0.03					0.39	0.17
12:28:05	2	4	8	12:26:53	00:01:12	N	1.5708	90	4	0.27	0.15					0.29	0.04					0.39	0.03					0.39	0.17
12:28:05	2	4	8	12:26:53	00:01:12	N	1.5708	90	4	0.26	0.14					0.29	0.04					0.39	0.03					0.39	0.17
12:28:06	2	4	8	12:26:53	00:01:13	N	1.5708	90	4	0.25	0.13					0.29	0.04					0.39	0.03					0.38	0.16
12:28:06	2	4	8	12:26:53	00:01:13	N	1.5708	90	4	0.25	0.13					0.29	0.04					0.39	0.03					0.37	0.15
12:28:07	2	4	8	12:26:53	00:01:14	N	1.5708	90	4	0.25	0.13					0.29	0.04					0.39	0.03					0.37	0.15
12:28:07	2	4	8	12:26:53	00:01:14	N	1.5708	90	4	0.24	0.12					0.29	0.04					0.39	0.03					0.37	0.15
12:28:08	2	4	8	12:26:53	00:01:15	N	1.5708	90	4	0.24	0.12					0.29	0.04					0.39	0.03					0.36	0.14
12:28:08	2	4	8	12:26:53	00:01:15	N	1.5708	90	4	0.23	0.11					0.29	0.04					0.39	0.03					0.36	0.14
12:28:09	2	4	8	12:26:53	00:01:16	N	1.5708	90	4	0.23	0.11					0.29	0.04					0.39	0.03					0.35	0.13
12:28:09	2	4	8	12:26:53	00:01:16	N	1.5708	90	4	0.23	0.11					0.29	0.04					0.39	0.03					0.35	0.13
12:28:10	2	4	8	12:26:53	00:01:17	N	1.5708	90	4	0.23	0.11					0.29	0.04					0.39	0.03					0.35	0.13
12:28:10	2	4	8	12:26:53	00:01:17	N	1.5708	90	4	0.22	0.1					0.29	0.04					0.39	0.03					0.35	0.13
12:28:11	2	4	8	12:26:53	00:01:18	N	1.5708	90	4	0.22	0.1					0.29	0.04					0.39	0.03					0.34	0.12
12:28:11	2	4	8	12:26:53	00:01:18	N	1.5708	90	4	0.22	0.1					0.29	0.04					0.39	0.03					0.34	0.12
12:28:12	2	4	8	12:26:53	00:01:19	N	1.5708	90	4	0.22	0.1					0.29	0.04					0.39	0.03					0.34	0.12
12:28:12	2	4	8	12:26:53	00:01:19	N	1.5708	90	4	0.21	0.09					0.29	0.04					0.39	0.03					0.35	0.13
12:28:13	2	4	8	12:26:53	00:01:20	N	1.5708	90	4	0.21	0.09					0.29	0.04					0.39	0.03					0.35	0.13
12:28:13	2	4	8	12:26:53	00:01:20	N	1.5708	90	4	0.21	0.09					0.29	0.04					0.39	0.03					0.35	0.13
12:28:14	2	4	8	12:26:53	00:01:21	N	1.5708	90	4	0.21	0.09					0.29	0.04					0.39	0.03					0.35	0.13
12:28:14	2	4	8	12:26:53	00:01:21	N	1.5708	90	4	0.21	0.09					0.29	0.04					0.39	0.03					0.35	0.13
12:28:15	2	4	8	12:26:53	00:01:22	N	1.5708	90	4	0.21	0.09					0.29	0.04					0.39	0.03					0.35	0.13
12:28:15	2	4	8	12:26:53	00:01:22	N	1.5708	90	4	0.21	0.09					0.29	0.04					0.39	0.03					0.35	0.13
12:28:16	2	4	8	12:26:53	00:01:23	N	1.5708	90	4	0.2	0.08					0.29	0.04					0.39	0.03					0.35	0.13
12:28:16	2	4	8	12:26:53	00:01:23	N	1.5708	90	4	0.2	0.08					0.29	0.04					0.39	0.03					0.35	0.13
12:28:17	2	4	8	12:26:53	00:01:24	N	1.5708	90	4	0.21	0.09					0.29	0.04					0.39	0.03					0.35	0.13
12:28:17	2	4	8	12:26:53	00:01:24	N	1.5708	90	4	0.22	0.1					0.29	0.04					0.39	0.03					0.35	0.13
12:28:18	2	4	8	12:26:53	00:01:25	N	1.5708	90	4	0.23	0.11					0.29	0.04					0.39	0.03					0.35	0.13
12:28:18	2	4	8	12:26:53	00:01:25	N	1.5708	90	4	0.24	0.12					0.28	0.03					0.38	0.02					0.34	0.12
12:28:19	2	4	8	12:26:53	00:01:26	N	1.5708	90	4	0.25	0.13					0.29	0.04					0.39	0.03					0.34	0.12
12:28:19	2	4	8	12:26:53	00:01:26	N	1.5708	90	4	0.24	0.12					0.29	0.04					0.38	0.02					0.34	0.12
12:28:20	2	4	8	12:26:53	00:01:27	N	1.5708	90	4	0.23	0.11					0.29	0.04					0.38	0.02					0.34	0.12
12:28:20	2	4	8	12:26:53	00:01:27	N	1.5708	90	4	0.23	0.11					0.28	0.03					0.38	0.02					0.34	0.12
12:28:21	2	4	8	12:26:53	00:01:28	N	1.5708	90	4	0.24	0.12					0.28	0.03					0.38	0.02					0.34	0.12
12:28:21	2	4	8	12:26:53	00:01:28	N	1.5708	90	4	0.25	0.13					0.29	0.04					0.38	0.02					0.33	0.11
12:28:22	2	4	8	12:26:53	00:01:29	N	1.5708	90	4	0.26	0.14					0.29	0.04					0.38	0.02					0.33	0.11
12:28:22	2	4	8	12:26:53	00:01:29	N	1.5708	90	4	0.26	0.14					0.29	0.04					0.38	0.02					0.33	0.11
12:28:23	2	4	8	12:26:53	00:01:30	N	1.5708	90	4	0.27	0.15					0.28	0.03					0.38	0.02					0.33	0.11
12:28:23	2	4	8	12:26:53	00:01:30	N	1.5708	90	4	0.27	0.15					0.28	0.03					0.38	0.02					0.34	0.12
12:28:24	2	4	8	12:26:53	00:01:31	N	1.5708	90	4	0.27	0.15					0.28	0.03					0.38	0.02					0.34	0.12
12:28:24	2	4	8	12:26:53	00:01:31	N	1.5708	90	4	0.26	0.14					0.29	0.04					0.38	0.02					0.34	0.12
12:28:25	2	4	8	12:26:53	00:01:32	N	1.5708	90	4	0.26	0.14					0.28	0.03					0.38	0.02					0.34	0.12
12:28:25	2	4	8	12:26:53	00:01:32	N	1.5708	90	4	0.26	0.14					0.27	0.02					0.38	0.02					0.34	0.12
12:28:26	2	4	8	12:26:53	00:01:33	N	1.5708	90	4	0.26	0.14					0.28	0.03					0.38	0.02					0.34	0.12
12:28:26	2	4	8	12:26:53	00:01:33	N	1.5708	90	4	0.27	0.15					0.28	0.03					0.38	0.02					0.34	0.12
12:28:27	2	4	8	12:26:53	00:01:34	N	1.5708	90	4	0.27	0.15					0.28	0.03					0.38	0.02					0.34	0.12
12:28:27	2	4	8	12:26:53	00:01:34	N	1.5708	90	4	0.27	0.15					0.29	0.04					0.39	0.03					0.33	0.11
12:28:28	2	4	8	12:26:53	00:01:35	N	1.5708	90	4	0.28	0.16					0.29	0.04					0.39	0.03					0.33	0.11
12:28:28	2	4	8	12:26:53	00:01:35	N	1.5708	90	4	0.29	0.17					0.3	0.05					0.39	0.03					0.33	0.11
12:28:29	2	4	8	12:26:53	00:01:36	N	1.5708	90	4	0.29	0.17					0.31	0.06					0.4	0.04					0.33	0.11
12:28:29	2	4	8	12:26:53	00:01:36	N	1.5708	90	4	0.28	0.16					0.31	0.06					0.4	0.04					0.33	0.11
12:28:30	2	4	8	12:26:53	00:01:37	N	1.5708	90	4	0.27	0.15					0.32	0.07					0.4	0.04					0.34	0.12
12:28:30	2	4	8	12:26:53	00:01:37	N	1.5708	90	4	0.27	0.15					0.32	0.07					0.41	0.05					0.34	0.12
12:28:31	2	4	8	12:26:53	00:01:38	N	1.5708	90	4	0.28	0.16					0.32	0.07					0.41	0.05					0.33	0.11
12:28:31	2	4	8	12:26:53	00:01:38	N	1.5708	90	4	0.29	0.17					0.32	0.07					0.41	0.05					0.33	0.11
12:28:32	2	4	8	12:26:53	00:01:39	N	1.5708	90	4	0.29	0.17					0.32	0.07					0.41	0.05					0.33	0.11
12:28:32	2	4	8	12:26:53	00:01:39	N	1.5708	90	4	0.29	0.17					0.31	0.06					0.41	0.05					0.33	0.11
12:28:33	2	4	8	12:26:53	00:01:40	N	1.5708	90	4	0.3	0.18					0.32	0.07					0.41	0.05					0.33	0.11
12:28:33	2	4	8	12:26:53	00:01:40	N	1.5708	90	4	0.3	0.18					0.32	0.07					0.41	0.05					0.33	0.11
12:28:34	2	4	8	12:26:53	00:01:41	N	1.5708	90	4	0.3	0.18					0.31	0.06					0.41	0.05					0.33	0.11
12:28:34	2	4	8	12:26:53	00:01:41	N	1.5708	90	4	0.3	0.18					0.32	0.07					0.41	0.05					0.33	0.11
12:28:35	2	4	8	12:26:53	00:01:42	N	1.5708	90	4	0.3	0.18					0.31	0.06					0.4	0.04					0.33	0.11
12:28:35	2	4	8	12:26:53	00:01:42	N	1.5708	90	4	0.3	0.18					0.31	0.06					0.4	0.04					0.34	0.12
12:28:36	2	4	8	12:26:53	00:01:43	N	1.5708	90	4	0.29	0.17					0.31	0.06					0.4	0.04					0.33	0.11
12:28:36	2	4	8	12:26:53	00:01:43	N	1.5708	90	4	0.29	0.17					0.31	0.06					0.4	0.04					0.33	0.11
12:28:37	2	4	8	12:26:53	00:01:44	N	1.5708	90	4	0.29	0.17					0.31	0.06					0.4	0.04					0.34	0.12
12:28:37	2	4	8	12:26:53	00:01:44	N	1.5708	90	4	0.29	0.17					0.31	0.06					0.4	0.04					0.34	0.12
12:28:38	2	4	8	12:26:53	00:01:45	N	1.5708	90	4	0.29	0.17					0.31	0.06					0.4	0.04					0.34	0.12
12:28:38	2	4	8	12:26:53	00:01:45	N	1.5708	90	4	0.29	0.17					0.31	0.06					0.4	0.04					0.33	0.11
12:28:39	2	4	8	12:26:53	00:01:46	N	1.5708	90	4	0.29	0.17					0.31	0.06					0.4	0.04					0.33	0.11
12:28:39	2	4	8	12:26:53	00:01:46	N	1.5708	90	4	0.29	0.17					0.31	0.06					0.4	0.04					0.33	0.11
12:28:40	2	4	8	12:26:53	00:01:47	N	1.5708	90	4	0.27	0.15					0.31	0.06					0.4	0.04					0.33	0.11
12:28:40	2	4	8	12:26:53	00:01:47	N	1.5708	90	4	0.27	0.15					0.31	0.06					0.4	0.04					0.33	0.11
12:28:41	2	4	8	12:26:53	00:01:48	N	1.5708	90	4	0.27	0.15					0.31	0.06					0.4	0.04					0.33	0.11
12:28:41	2	4	8	12:26:53	00:01:48	N	1.5708	90	4	0.26	0.14					0.31	0.06					0.4	0.04					0.33	0.11
12:28:42	2	4	8	12:26:53	00:01:49	N	1.5708	90	4	0.26	0.14					0.31	0.06					0.4	0.04					0.33	0.11
12:28:42	2	4	8	12:26:53	00:01:49	N	1.5708	90	4	0.25	0.13					0.3	0.05					0.39	0.03					0.33	0.11
12:28:43	2	4	8	12:26:53	00:01:50	N	1.5708	90	4	0.25	0.13					0.3	0.05					0.4	0.04					0.33	0.11
12:28:43	2	4	8	12:26:53	00:01:50	N	1.5708	90	4	0.24	0.12					0.31	0.06					0.4	0.04					0.33	0.11
12:28:44	2	4	8	12:26:53	00:01:51	N	1.5708	90	4	0.24	0.12					0.3	0.05					0.39	0.03					0.33	0.11
12:28:44	2	4	8	12:26:53	00:01:51	N	1.5708	90	4	0.23	0.11					0.3	0.05					0.39	0.03					0.33	0.11
12:28:45	2	4	8	12:26:53	00:01:52	N	1.5708	90	4	0.23	0.11					0.3	0.05					0.39	0.03					0.33	0.11
12:28:45	2	4	8	12:26:53	00:01:52	N	1.5708	90	4	0.23	0.11					0.3	0.05					0.39	0.03					0.33	0.11
12:28:46	2	4	8	12:26:53	00:01:53	N	1.5708	90	4	0.23	0.11					0.3	0.05					0.39	0.03					0.34	0.12
12:28:46	2	4	8	12:26:53	00:01:53	N	1.5708	90	4	0.23	0.11					0.3	0.05					0.39	0.03					0.34	0.12
12:28:47	2	4	8	12:26:53	00:01:54	N	1.5708	90	4	0.23	0.11					0.3	0.05					0.39	0.03					0.34	0.12
12:28:47	2	4	8	12:26:53	00:01:54	N	1.5708	90	4	0.22	0.1					0.3	0.05					0.39	0.03					0.34	0.12
12:28:48	2	4	8	12:26:53	00:01:55	N	1.5708	90	4	0.22	0.1					0.3	0.05					0.39	0.03					0.35	0.13
12:28:48	2	4	8	12:26:53	00:01:55	N	1.5708	90	4	0.22	0.1					0.3	0.05					0.39	0.03					0.35	0.13
12:28:49	2	4	8	12:26:53	00:01:56	N	1.5708	90	4	0.22	0.1					0.3	0.05					0.39	0.03					0.35	0.13
12:28:49	2	4	8	12:26:53	00:01:56	N	1.5708	90	4	0.22	0.1					0.3	0.05					0.39	0.03					0.35	0.13
12:28:50	2	4	8	12:26:53	00:01:57	N	1.5708	90	4	0.22	0.1					0.3	0.05					0.39	0.03					0.35	0.13
12:28:50	2	4	8	12:26:53	00:01:57	N	1.5708	90	4	0.23	0.11					0.3	0.05					0.39	0.03					0.35	0.13
12:28:51	2	4	8	12:26:53	00:01:58	N	1.5708	90	4	0.23	0.11					0.3	0.05					0.39	0.03					0.35	0.13
12:28:51	2	4	8	12:26:53	00:01:58	N	1.5708	90	4	0.23	0.11					0.3	0.05					0.39	0.03					0.35	0.13
12:28:52	2	4	8	12:26:53	00:01:59	N	1.5708	90	4	0.23	0.11					0.3	0.05					0.39	0.03					0.36	0.14
12:28:52	2	4	8	12:26:53	00:01:59	N	1.5708	90	4	0.23	0.11					0.3	0.05					0.39	0.03					0.36	0.14
12:28:53	2	4	8	12:26:53	00:02:00	N	1.5708	90	4	0.23	0.11					0.3	0.05					0.39	0.03					0.36	0.14
12:28:53	2	4	8	12:26:53	00:02:00	N	1.5708	90	4	0.23	0.11					0.3	0.05					0.39	0.03					0.36	0.14
12:28:54	2	4	8	12:26:53	00:02:01	N	1.5708	90	4	0.23	0.11					0.3	0.05					0.39	0.03					0.36	0.14
12:28:54	2	4	8	12:26:53	00:02:01	N	1.5708	90	4	0.24	0.12					0.3	0.05					0.39	0.03					0.36	0.14
12:28:55	2	4	8	12:26:53	00:02:02	N	1.5708	90	4	0.25	0.13					0.3	0.05					0.39	0.03					0.36	0.14
12:28:55	2	4	8	12:26:53	00:02:02	N	1.5708	90	4	0.25	0.13					0.3	0.05					0.39	0.03					0.37	0.15
12:28:56	2	4	8	12:26:53	00:02:03	N	1.5708	90	4	0.25	0.13					0.3	0.05					0.39	0.03					0.37	0.15
12:28:56	2	4	8	12:26:53	00:02:03	N	1.5708	90	4	0.25	0.13					0.3	0.05					0.39	0.03					0.37	0.15
12:28:57	2	4	8	12:26:53	00:02:04	N	1.5708	90	4	0.24	0.12					0.29	0.04					0.39	0.03					0.37	0.15
12:28:57	2	4	8	12:26:53	00:02:04	N	1.5708	90	4	0.24	0.12					0.3	0.05					0.39	0.03					0.37	0.15
12:28:58	2	4	8	12:26:53	00:02:05	N	1.5708	90	4	0.24	0.12					0.3	0.05					0.39	0.03					0.37	0.15
12:28:58	2	4	8	12:26:53	00:02:05	N	1.5708	90	4	0.24	0.12					0.3	0.05					0.39	0.03					0.37	0.15
12:28:59	2	4	8	12:26:53	00:02:06	N	1.5708	90	4	0.24	0.12					0.3	0.05					0.39	0.03					0.37	0.15
12:28:59	2	4	8	12:26:53	00:02:06	N	1.5708	90	4	0.25	0.13					0.3	0.05					0.39	0.03					0.37	0.15
12:29:00	2	4	8	12:26:53	00:02:07	N	1.5708	90	4	0.25	0.13					0.3	0.05					0.4	0.04					0.37	0.15
12:29:00	2	4	8	12:26:53	00:02:07	N	1.5708	90	4	0.26	0.14					0.3	0.05					0.4	0.04					0.37	0.15
12:29:01	2	4	8	12:26:53	00:02:08	N	1.5708	90	4	0.26	0.14					0.3	0.05					0.39	0.03					0.37	0.15
12:29:01	2	4	8	12:26:53	00:02:08	N	1.5708	90	4	0.27	0.15					0.3	0.05					0.4	0.04					0.37	0.15
12:29:02	2	4	8	12:26:53	00:02:09	N	1.5708	90	4	0.27	0.15					0.3	0.05					0.4	0.04					0.37	0.15
12:29:02	2	4	8	12:26:53	00:02:09	N	1.5708	90	4	0.28	0.16					0.3	0.05					0.4	0.04					0.37	0.15
12:29:03	2	4	8	12:26:53	00:02:10	N	1.5708	90	4	0.29	0.17					0.31	0.06					0.4	0.04					0.37	0.15
12:29:03	2	4	8	12:26:53	00:02:10	N	1.5708	90	4	0.29	0.17					0.31	0.06					0.4	0.04					0.37	0.15
12:29:04	2	4	8	12:26:53	00:02:11	N	1.5708	90	4	0.29	0.17					0.31	0.06					0.4	0.04					0.38	0.16
12:29:04	2	4	8	12:26:53	00:02:11	N	1.5708	90	4	0.29	0.17					0.31	0.06					0.4	0.04					0.38	0.16
12:29:05	2	4	8	12:26:53	00:02:12	N	1.5708	90	4	0.28	0.16					0.31	0.06					0.4	0.04					0.38	0.16
12:29:05	2	4	8	12:26:53	00:02:12	N	1.5708	90	4	0.28	0.16					0.31	0.06					0.4	0.04					0.38	0.16
12:29:06	2	4	8	12:26:53	00:02:13	N	1.5708	90	4	0.28	0.16					0.31	0.06					0.4	0.04					0.38	0.16
12:29:07	2	4	8	12:26:53	00:02:14	N	1.5708	90	4	0.27	0.15					0.3	0.05					0.4	0.04					0.38	0.16
12:29:07	2	4	8	12:26:53	00:02:14	N	1.5708	90	4	0.27	0.15					0.3	0.05					0.4	0.04					0.38	0.16
12:29:08	2	4	8	12:26:53	00:02:15	N	1.5708	90	4	0.27	0.15					0.31	0.06					0.4	0.04					0.38	0.16
12:29:08	2	4	8	12:26:53	00:02:15	N	1.5708	90	4	0.26	0.14					0.3	0.05					0.4	0.04					0.38	0.16
12:29:09	2	4	8	12:26:53	00:02:16	N	1.5708	90	4	0.26	0.14					0.31	0.06					0.4	0.04					0.38	0.16
12:29:09	2	4	8	12:26:53	00:02:16	N	1.5708	90	4	0.25	0.13					0.31	0.06					0.4	0.04					0.38	0.16
12:29:10	2	4	8	12:26:53	00:02:17	N	1.5708	90	4	0.25	0.13					0.31	0.06					0.4	0.04					0.38	0.16
12:29:10	2	4	8	12:26:53	00:02:17	N	1.5708	90	4	0.24	0.12					0.3	0.05					0.4	0.04					0.38	0.16
12:29:10	2	4	8	12:26:53	00:02:17	N	1.5708	90	4	0.24	0.12					0.3	0.05					0.4	0.04					0.38	0.16
12:29:11	2	4	8	12:26:53	00:02:18	N	1.5708	90	4	0.24	0.12					0.31	0.06					0.4	0.04					0.38	0.16
12:29:12	2	4	8	12:26:53	00:02:19	N	1.5708	90	4	0.24	0.12					0.3	0.05					0.4	0.04					0.38	0.16
12:29:12	2	4	8	12:26:53	00:02:19	N	1.5708	90	4	0.24	0.12					0.3	0.05					0.4	0.04					0.38	0.16
12:29:13	2	4	8	12:26:53	00:02:20	N	1.5708	90	4	0.25	0.13					0.3	0.05					0.4	0.04					0.38	0.16
12:29:13	2	4	8	12:26:53	00:02:20	N	1.5708	90	4	0.26	0.14					0.3	0.05					0.39	0.03					0.38	0.16
12:29:14	2	4	8	12:26:53	00:02:21	N	1.5708	90	4	0.26	0.14					0.3	0.05					0.4	0.04					0.38	0.16
12:29:14	2	4	8	12:26:53	00:02:21	N	1.5708	90	4	0.26	0.14					0.31	0.06					0.4	0.04					0.38	0.16
12:29:15	2	4	8	12:26:53	00:02:22	N	1.5708	90	4	0.27	0.15					0.31	0.06					0.4	0.04					0.38	0.16
12:29:15	2	4	8	12:26:53	00:02:22	N	1.5708	90	4	0.26	0.14					0.3	0.05					0.4	0.04					0.38	0.16
12:29:16	2	4	8	12:26:53	00:02:23	N	1.5708	90	4	0.26	0.14					0.31	0.06					0.4	0.04					0.38	0.16
12:29:16	2	4	8	12:26:53	00:02:23	N	1.5708	90	4	0.25	0.13					0.3	0.05					0.4	0.04					0.39	0.17
12:29:17	2	4	8	12:26:53	00:02:24	N	1.5708	90	4	0.25	0.13					0.3	0.05					0.39	0.03					0.39	0.17
12:29:17	2	4	8	12:26:53	00:02:24	N	1.5708	90	4	0.25	0.13					0.3	0.05					0.4	0.04					0.38	0.16
12:29:18	2	4	8	12:26:53	00:02:25	N	1.5708	90	4	0.25	0.13					0.3	0.05					0.4	0.04					0.38	0.16
12:29:18	2	4	8	12:26:53	00:02:25	N	1.5708	90	4	0.25	0.13					0.3	0.05					0.4	0.04					0.39	0.17
12:29:19	2	4	8	12:26:53	00:02:26	N	1.5708	90	4	0.25	0.13					0.31	0.06					0.4	0.04					0.39	0.17
12:29:19	2	4	8	12:26:53	00:02:26	N	1.5708	90	4	0.25	0.13					0.3	0.05					0.4	0.04					0.39	0.17
12:29:20	2	4	8	12:26:53	00:02:27	N	1.5708	90	4	0.25	0.13					0.3	0.05					0.39	0.03					0.39	0.17
12:29:20	2	4	8	12:26:53	00:02:27	N	1.5708	90	4	0.25	0.13					0.3	0.05					0.39	0.03					0.39	0.17
12:29:21	2	4	8	12:26:53	00:02:28	N	1.5708	90	4	0.25	0.13					0.3	0.05					0.39	0.03					0.4	0.18
12:29:21	2	4	8	12:26:53	00:02:28	N	1.5708	90	4	0.24	0.12					0.29	0.04					0.39	0.03					0.4	0.18
12:29:22	2	4	8	12:26:53	00:02:29	N	1.5708	90	4	0.23	0.11					0.3	0.05					0.39	0.03					0.4	0.18
12:29:22	2	4	8	12:26:53	00:02:29	N	1.5708	90	4	0.23	0.11					0.29	0.04					0.39	0.03					0.4	0.18
12:29:23	2	4	8	12:26:53	00:02:30	N	1.5708	90	4	0.23	0.11					0.29	0.04					0.39	0.03					0.4	0.18
12:29:23	2	4	8	12:26:53	00:02:30	N	1.5708	90	4	0.22	0.1					0.29	0.04					0.39	0.03					0.4	0.18
12:29:24	2	4	8	12:26:53	00:02:31	N	1.5708	90	4	0.21	0.09					0.29	0.04					0.39	0.03					0.4	0.18
12:29:24	2	4	8	12:26:53	00:02:31	N	1.5708	90	4	0.21	0.09					0.29	0.04					0.39	0.03					0.4	0.18
12:29:25	2	4	8	12:26:53	00:02:32	N	1.5708	90	4	0.21	0.09					0.29	0.04					0.39	0.03					0.39	0.17
12:30:34	3	5	8	12:30:34	00:00:00	N	1.5708	90	3	0.18	0.04	0	0.0693311	0.03	0.49	0.27	0	0	0.127692	0.09	0.29	0.37	0	0	0.0900334	0.06	0.2	0.3	0.05	0	0.0664214	0.04	0.25
12:30:35	3	5	8	12:30:34	00:00:01	N	1.5708	90	3	0.18	0.04					0.27	0					0.37	0					0.3	0.05
12:30:35	3	5	8	12:30:34	00:00:01	N	1.5708	90	3	0.17	0.03					0.27	0					0.37	0					0.3	0.05
12:30:36	3	5	8	12:30:34	00:00:02	N	1.5708	90	3	0.17	0.03					0.27	0					0.37	0					0.3	0.05
12:30:36	3	5	8	12:30:34	00:00:02	N	1.5708	90	3	0.17	0.03					0.27	0					0.37	0					0.3	0.05
12:30:37	3	5	8	12:30:34	00:00:03	N	1.5708	90	3	0.18	0.04					0.27	0					0.37	0					0.3	0.05
12:30:37	3	5	8	12:30:34	00:00:03	N	1.5708	90	3	0.17	0.03					0.27	0					0.37	0					0.3	0.05
12:30:38	3	5	8	12:30:34	00:00:04	N	1.5708	90	3	0.18	0.04					0.27	0					0.37	0					0.3	0.05
12:30:38	3	5	8	12:30:34	00:00:04	N	1.5708	90	3	0.18	0.04					0.27	0					0.37	0					0.3	0.05
12:30:39	3	5	8	12:30:34	00:00:05	N	1.5708	90	3	0.18	0.04					0.27	0					0.37	0					0.3	0.05
12:30:39	3	5	8	12:30:34	00:00:05	N	1.5708	90	3	0.17	0.03					0.28	0.01					0.38	0.01					0.3	0.05
12:30:40	3	5	8	12:30:34	00:00:06	N	1.5708	90	3	0.18	0.04					0.28	0.01					0.38	0.01					0.3	0.05
12:30:40	3	5	8	12:30:34	00:00:06	N	1.5708	90	3	0.18	0.04					0.28	0.01					0.38	0.01					0.3	0.05
12:30:41	3	5	8	12:30:34	00:00:07	N	1.5708	90	3	0.18	0.04					0.28	0.01					0.38	0.01					0.3	0.05
12:30:41	3	5	8	12:30:34	00:00:07	N	1.5708	90	3	0.17	0.03					0.28	0.01					0.38	0.01					0.3	0.05
12:30:42	3	5	8	12:30:34	00:00:08	N	1.5708	90	3	0.18	0.04					0.29	0.02					0.38	0.01					0.3	0.05
12:30:42	3	5	8	12:30:34	00:00:08	N	1.5708	90	3	0.17	0.03					0.29	0.02					0.39	0.02					0.3	0.05
12:30:43	3	5	8	12:30:34	00:00:09	N	1.5708	90	3	0.17	0.03					0.29	0.02					0.39	0.02					0.3	0.05
12:30:43	3	5	8	12:30:34	00:00:09	N	1.5708	90	3	0.17	0.03					0.29	0.02					0.39	0.02					0.3	0.05
12:30:44	3	5	8	12:30:34	00:00:10	N	1.5708	90	3	0.17	0.03					0.3	0.03					0.39	0.02					0.3	0.05
12:30:44	3	5	8	12:30:34	00:00:10	N	1.5708	90	3	0.17	0.03					0.3	0.03					0.39	0.02					0.3	0.05
12:30:45	3	5	8	12:30:34	00:00:11	N	1.5708	90	3	0.17	0.03					0.3	0.03					0.39	0.02					0.3	0.05
12:30:45	3	5	8	12:30:34	00:00:11	N	1.5708	90	3	0.17	0.03					0.3	0.03					0.39	0.02					0.29	0.04
12:30:46	3	5	8	12:30:34	00:00:12	N	1.5708	90	3	0.17	0.03					0.3	0.03					0.39	0.02					0.29	0.04
12:30:46	3	5	8	12:30:34	00:00:12	N	1.5708	90	3	0.17	0.03					0.3	0.03					0.39	0.02					0.29	0.04
12:30:47	3	5	8	12:30:34	00:00:13	N	1.5708	90	3	0.17	0.03					0.3	0.03					0.39	0.02					0.29	0.04
12:30:47	3	5	8	12:30:34	00:00:13	N	1.5708	90	3	0.17	0.03					0.3	0.03					0.39	0.02					0.29	0.04
12:30:48	3	5	8	12:30:34	00:00:14	N	1.5708	90	3	0.18	0.04					0.3	0.03					0.39	0.02					0.29	0.04
12:30:48	3	5	8	12:30:34	00:00:14	N	1.5708	90	3	0.17	0.03					0.3	0.03					0.39	0.02					0.29	0.04
12:30:49	3	5	8	12:30:34	00:00:15	N	1.5708	90	3	0.17	0.03					0.3	0.03					0.39	0.02					0.28	0.03
12:30:49	3	5	8	12:30:34	00:00:15	N	1.5708	90	3	0.17	0.03					0.3	0.03					0.39	0.02					0.28	0.03
12:30:50	3	5	8	12:30:34	00:00:16	N	1.5708	90	3	0.17	0.03					0.3	0.03					0.39	0.02					0.28	0.03
12:30:50	3	5	8	12:30:34	00:00:16	N	1.5708	90	3	0.17	0.03					0.3	0.03					0.39	0.02					0.28	0.03
12:30:51	3	5	8	12:30:34	00:00:17	N	1.5708	90	3	0.17	0.03					0.3	0.03					0.39	0.02					0.28	0.03
12:30:51	3	5	8	12:30:34	00:00:17	N	1.5708	90	3	0.17	0.03					0.3	0.03					0.39	0.02					0.28	0.03
12:30:52	3	5	8	12:30:34	00:00:18	N	1.5708	90	3	0.17	0.03					0.3	0.03					0.39	0.02					0.28	0.03
12:30:52	3	5	8	12:30:34	00:00:18	N	1.5708	90	3	0.17	0.03					0.3	0.03					0.39	0.02					0.28	0.03
12:30:53	3	5	8	12:30:34	00:00:19	N	1.5708	90	3	0.17	0.03					0.3	0.03					0.39	0.02					0.28	0.03
12:30:53	3	5	8	12:30:34	00:00:19	N	1.5708	90	3	0.17	0.03					0.3	0.03					0.39	0.02					0.28	0.03
12:30:54	3	5	8	12:30:34	00:00:20	N	1.5708	90	3	0.17	0.03					0.3	0.03					0.39	0.02					0.28	0.03
12:30:54	3	5	8	12:30:34	00:00:20	N	1.5708	90	3	0.17	0.03					0.3	0.03					0.39	0.02					0.27	0.02
12:30:55	3	5	8	12:30:34	00:00:21	N	1.5708	90	3	0.17	0.03					0.3	0.03					0.39	0.02					0.28	0.03
12:30:55	3	5	8	12:30:34	00:00:21	N	1.5708	90	3	0.17	0.03					0.3	0.03					0.39	0.02					0.27	0.02
12:30:56	3	5	8	12:30:34	00:00:22	N	1.5708	90	3	0.17	0.03					0.3	0.03					0.39	0.02					0.27	0.02
12:30:56	3	5	8	12:30:34	00:00:22	N	1.5708	90	3	0.17	0.03					0.3	0.03					0.39	0.02					0.27	0.02
12:30:57	3	5	8	12:30:34	00:00:23	N	1.5708	90	3	0.17	0.03					0.31	0.04					0.4	0.03					0.27	0.02
12:30:57	3	5	8	12:30:34	00:00:23	N	1.5708	90	3	0.17	0.03					0.35	0.08					0.42	0.05					0.27	0.02
12:30:58	3	5	8	12:30:34	00:00:24	N	1.5708	90	3	0.17	0.03					0.39	0.12					0.45	0.08					0.27	0.02
12:30:58	3	5	8	12:30:34	00:00:24	N	1.5708	90	3	0.17	0.03					0.43	0.16					0.47	0.1					0.27	0.02
12:30:59	3	5	8	12:30:34	00:00:25	N	1.5708	90	3	0.17	0.03					0.45	0.18					0.49	0.12					0.27	0.02
12:30:59	3	5	8	12:30:34	00:00:25	N	1.5708	90	3	0.17	0.03					0.47	0.2					0.51	0.14					0.27	0.02
12:31:00	3	5	8	12:30:34	00:00:26	N	1.5708	90	3	0.17	0.03					0.49	0.22					0.52	0.15					0.27	0.02
12:31:00	3	5	8	12:30:34	00:00:26	N	1.5708	90	3	0.16	0.02					0.51	0.24					0.53	0.16					0.27	0.02
12:31:01	3	5	8	12:30:34	00:00:27	N	1.5708	90	3	0.17	0.03					0.52	0.25					0.54	0.17					0.27	0.02
12:31:01	3	5	8	12:30:34	00:00:27	N	1.5708	90	3	0.17	0.03					0.53	0.26					0.55	0.18					0.27	0.02
12:31:02	3	5	8	12:30:34	00:00:28	N	1.5708	90	3	0.17	0.03					0.54	0.27					0.55	0.18					0.27	0.02
12:31:02	3	5	8	12:30:34	00:00:28	N	1.5708	90	3	0.17	0.03					0.55	0.28					0.56	0.19					0.27	0.02
12:31:03	3	5	8	12:30:34	00:00:29	N	1.5708	90	3	0.17	0.03					0.55	0.28					0.57	0.2					0.27	0.02
12:31:03	3	5	8	12:30:34	00:00:29	N	1.5708	90	3	0.17	0.03					0.55	0.28					0.57	0.2					0.27	0.02
12:31:04	3	5	8	12:30:34	00:00:30	N	1.5708	90	3	0.17	0.03					0.55	0.28					0.57	0.2					0.27	0.02
12:31:04	3	5	8	12:30:34	00:00:30	N	1.5708	90	3	0.17	0.03					0.54	0.27					0.56	0.19					0.27	0.02
12:31:05	3	5	8	12:30:34	00:00:31	N	1.5708	90	3	0.17	0.03					0.54	0.27					0.56	0.19					0.28	0.03
12:31:05	3	5	8	12:30:34	00:00:31	N	1.5708	90	3	0.17	0.03					0.53	0.26					0.55	0.18					0.27	0.02
12:31:06	3	5	8	12:30:34	00:00:32	N	1.5708	90	3	0.17	0.03					0.53	0.26					0.55	0.18					0.28	0.03
12:31:06	3	5	8	12:30:34	00:00:32	N	1.5708	90	3	0.17	0.03					0.53	0.26					0.55	0.18					0.28	0.03
12:31:07	3	5	8	12:30:34	00:00:33	N	1.5708	90	3	0.17	0.03					0.54	0.27					0.56	0.19					0.27	0.02
12:31:07	3	5	8	12:30:34	00:00:33	N	1.5708	90	3	0.17	0.03					0.55	0.28					0.56	0.19					0.27	0.02
12:31:08	3	5	8	12:30:34	00:00:34	N	1.5708	90	3	0.17	0.03					0.55	0.28					0.57	0.2					0.27	0.02
12:31:08	3	5	8	12:30:34	00:00:34	N	1.5708	90	3	0.17	0.03					0.56	0.29					0.57	0.2					0.27	0.02
12:31:09	3	5	8	12:30:34	00:00:35	N	1.5708	90	3	0.17	0.03					0.55	0.28					0.57	0.2					0.27	0.02
12:31:09	3	5	8	12:30:34	00:00:35	N	1.5708	90	3	0.17	0.03					0.54	0.27					0.56	0.19					0.27	0.02
12:31:10	3	5	8	12:30:34	00:00:36	N	1.5708	90	3	0.17	0.03					0.54	0.27					0.55	0.18					0.27	0.02
12:31:10	3	5	8	12:30:34	00:00:36	N	1.5708	90	3	0.17	0.03					0.53	0.26					0.55	0.18					0.27	0.02
12:31:11	3	5	8	12:30:34	00:00:37	N	1.5708	90	3	0.17	0.03					0.51	0.24					0.54	0.17					0.27	0.02
12:31:11	3	5	8	12:30:34	00:00:37	N	1.5708	90	3	0.17	0.03					0.5	0.23					0.53	0.16					0.27	0.02
12:31:12	3	5	8	12:30:34	00:00:38	N	1.5708	90	3	0.17	0.03					0.49	0.22					0.52	0.15					0.27	0.02
12:31:12	3	5	8	12:30:34	00:00:38	N	1.5708	90	3	0.17	0.03					0.48	0.21					0.51	0.14					0.27	0.02
12:31:13	3	5	8	12:30:34	00:00:39	N	1.5708	90	3	0.17	0.03					0.47	0.2					0.51	0.14					0.27	0.02
12:31:13	3	5	8	12:30:34	00:00:39	N	1.5708	90	3	0.17	0.03					0.47	0.2					0.51	0.14					0.27	0.02
12:31:14	3	5	8	12:30:34	00:00:40	N	1.5708	90	3	0.17	0.03					0.46	0.19					0.5	0.13					0.27	0.02
12:31:14	3	5	8	12:30:34	00:00:40	N	1.5708	90	3	0.19	0.05					0.45	0.18					0.49	0.12					0.27	0.02
12:31:15	3	5	8	12:30:34	00:00:41	N	1.5708	90	3	0.28	0.14					0.45	0.18					0.49	0.12					0.27	0.02
12:31:15	3	5	8	12:30:34	00:00:41	N	1.5708	90	3	0.4	0.26					0.44	0.17					0.49	0.12					0.27	0.02
12:31:16	3	5	8	12:30:34	00:00:42	N	1.5708	90	3	0.47	0.33					0.43	0.16					0.48	0.11					0.27	0.02
12:31:16	3	5	8	12:30:34	00:00:42	N	1.5708	90	3	0.53	0.39					0.43	0.16					0.48	0.11					0.27	0.02
12:31:17	3	5	8	12:30:34	00:00:43	N	1.5708	90	3	0.56	0.42					0.45	0.18					0.49	0.12					0.27	0.02
12:31:17	3	5	8	12:30:34	00:00:43	N	1.5708	90	3	0.58	0.44					0.46	0.19					0.5	0.13					0.27	0.02
12:31:18	3	5	8	12:30:34	00:00:44	N	1.5708	90	3	0.61	0.47					0.47	0.2					0.51	0.14					0.27	0.02
12:31:18	3	5	8	12:30:34	00:00:44	N	1.5708	90	3	0.62	0.48					0.49	0.22					0.52	0.15					0.27	0.02
12:31:19	3	5	8	12:30:34	00:00:45	N	1.5708	90	3	0.63	0.49					0.5	0.23					0.53	0.16					0.27	0.02
12:31:19	3	5	8	12:30:34	00:00:45	N	1.5708	90	3	0.62	0.48					0.51	0.24					0.53	0.16					0.27	0.02
12:31:20	3	5	8	12:30:34	00:00:46	N	1.5708	90	3	0.61	0.47					0.51	0.24					0.54	0.17					0.27	0.02
12:31:20	3	5	8	12:30:34	00:00:46	N	1.5708	90	3	0.59	0.45					0.51	0.24					0.53	0.16					0.27	0.02
12:31:21	3	5	8	12:30:34	00:00:47	N	1.5708	90	3	0.56	0.42					0.5	0.23					0.53	0.16					0.26	0.01
12:31:21	3	5	8	12:30:34	00:00:47	N	1.5708	90	3	0.54	0.4					0.5	0.23					0.53	0.16					0.27	0.02
12:31:22	3	5	8	12:30:34	00:00:48	N	1.5708	90	3	0.53	0.39					0.5	0.23					0.53	0.16					0.27	0.02
12:31:23	3	5	8	12:30:34	00:00:49	N	1.5708	90	3	0.53	0.39					0.49	0.22					0.52	0.15					0.27	0.02
12:31:23	3	5	8	12:30:34	00:00:49	N	1.5708	90	3	0.51	0.37					0.49	0.22					0.53	0.16					0.29	0.04
12:31:24	3	5	8	12:30:34	00:00:50	N	1.5708	90	3	0.5	0.36					0.49	0.22					0.52	0.15					0.32	0.07
12:31:24	3	5	8	12:30:34	00:00:50	N	1.5708	90	3	0.47	0.33					0.48	0.21					0.52	0.15					0.35	0.1
12:31:25	3	5	8	12:30:34	00:00:51	N	1.5708	90	3	0.45	0.31					0.48	0.21					0.52	0.15					0.37	0.12
12:31:25	3	5	8	12:30:34	00:00:51	N	1.5708	90	3	0.42	0.28					0.48	0.21					0.52	0.15					0.38	0.13
12:31:25	3	5	8	12:30:34	00:00:51	N	1.5708	90	3	0.4	0.26					0.49	0.22					0.53	0.16					0.39	0.14
12:31:26	3	5	8	12:30:34	00:00:52	N	1.5708	90	3	0.38	0.24					0.49	0.22					0.53	0.16					0.39	0.14
12:31:27	3	5	8	12:30:34	00:00:53	N	1.5708	90	3	0.37	0.23					0.5	0.23					0.54	0.17					0.39	0.14
12:31:27	3	5	8	12:30:34	00:00:53	N	1.5708	90	3	0.35	0.21					0.51	0.24					0.54	0.17					0.39	0.14
12:31:28	3	5	8	12:30:34	00:00:54	N	1.5708	90	3	0.34	0.2					0.52	0.25					0.55	0.18					0.38	0.13
12:31:28	3	5	8	12:30:34	00:00:54	N	1.5708	90	3	0.36	0.22					0.53	0.26					0.56	0.19					0.38	0.13
12:31:29	3	5	8	12:30:34	00:00:55	N	1.5708	90	3	0.35	0.21					0.54	0.27					0.57	0.2					0.37	0.12
12:31:29	3	5	8	12:30:34	00:00:55	N	1.5708	90	3	0.34	0.2					0.55	0.28					0.57	0.2					0.37	0.12
12:31:30	3	5	8	12:30:34	00:00:56	N	1.5708	90	3	0.32	0.18					0.55	0.28					0.57	0.2					0.36	0.11
12:31:30	3	5	8	12:30:34	00:00:56	N	1.5708	90	3	0.31	0.17					0.54	0.27					0.57	0.2					0.36	0.11
12:31:31	3	5	8	12:30:34	00:00:57	N	1.5708	90	3	0.31	0.17					0.54	0.27					0.57	0.2					0.37	0.12
12:31:31	3	5	8	12:30:34	00:00:57	N	1.5708	90	3	0.3	0.16					0.54	0.27					0.57	0.2					0.39	0.14
12:31:32	3	5	8	12:30:34	00:00:58	N	1.5708	90	3	0.29	0.15					0.55	0.28					0.57	0.2					0.41	0.16
12:31:32	3	5	8	12:30:34	00:00:58	N	1.5708	90	3	0.29	0.15					0.55	0.28					0.57	0.2					0.42	0.17
12:31:33	3	5	8	12:30:34	00:00:59	N	1.5708	90	3	0.28	0.14					0.55	0.28					0.57	0.2					0.42	0.17
12:31:33	3	5	8	12:30:34	00:00:59	N	1.5708	90	3	0.27	0.13					0.55	0.28					0.57	0.2					0.43	0.18
12:31:34	3	5	8	12:30:34	00:01:00	N	1.5708	90	3	0.27	0.13					0.55	0.28					0.57	0.2					0.43	0.18
12:31:34	3	5	8	12:30:34	00:01:00	N	1.5708	90	3	0.26	0.12					0.54	0.27					0.57	0.2					0.43	0.18
12:31:35	3	5	8	12:30:34	00:01:01	N	1.5708	90	3	0.26	0.12					0.54	0.27					0.57	0.2					0.44	0.19
12:31:35	3	5	8	12:30:34	00:01:01	N	1.5708	90	3	0.25	0.11					0.53	0.26					0.56	0.19					0.43	0.18
12:31:36	3	5	8	12:30:34	00:01:02	N	1.5708	90	3	0.25	0.11					0.53	0.26					0.56	0.19					0.43	0.18
12:31:36	3	5	8	12:30:34	00:01:02	N	1.5708	90	3	0.25	0.11					0.53	0.26					0.56	0.19					0.42	0.17
12:31:37	3	5	8	12:30:34	00:01:03	N	1.5708	90	3	0.24	0.1					0.54	0.27					0.56	0.19					0.43	0.18
12:31:37	3	5	8	12:30:34	00:01:03	N	1.5708	90	3	0.24	0.1					0.53	0.26					0.56	0.19					0.42	0.17
12:31:38	3	5	8	12:30:34	00:01:04	N	1.5708	90	3	0.24	0.1					0.53	0.26					0.56	0.19					0.42	0.17
12:31:38	3	5	8	12:30:34	00:01:04	N	1.5708	90	3	0.24	0.1					0.53	0.26					0.56	0.19					0.43	0.18
12:31:39	3	5	8	12:30:34	00:01:05	N	1.5708	90	3	0.23	0.09					0.54	0.27					0.56	0.19					0.44	0.19
12:31:39	3	5	8	12:30:34	00:01:05	N	1.5708	90	3	0.24	0.1					0.54	0.27					0.56	0.19					0.45	0.2
12:31:40	3	5	8	12:30:34	00:01:06	N	1.5708	90	3	0.25	0.11					0.53	0.26					0.56	0.19					0.46	0.21
12:31:40	3	5	8	12:30:34	00:01:06	N	1.5708	90	3	0.26	0.12					0.53	0.26					0.56	0.19					0.47	0.22
12:31:41	3	5	8	12:30:34	00:01:07	N	1.5708	90	3	0.27	0.13					0.53	0.26					0.56	0.19					0.49	0.24
12:31:41	3	5	8	12:30:34	00:01:07	N	1.5708	90	3	0.28	0.14					0.52	0.25					0.56	0.19					0.49	0.24
12:31:42	3	5	8	12:30:34	00:01:08	N	1.5708	90	3	0.28	0.14					0.52	0.25					0.56	0.19					0.5	0.25
12:31:42	3	5	8	12:30:34	00:01:08	N	1.5708	90	3	0.28	0.14					0.52	0.25					0.55	0.18					0.49	0.24
12:31:43	3	5	8	12:30:34	00:01:09	N	1.5708	90	3	0.27	0.13					0.52	0.25					0.55	0.18					0.49	0.24
12:31:43	3	5	8	12:30:34	00:01:09	N	1.5708	90	3	0.27	0.13					0.51	0.24					0.55	0.18					0.48	0.23
12:31:44	3	5	8	12:30:34	00:01:10	N	1.5708	90	3	0.26	0.12					0.51	0.24					0.55	0.18					0.48	0.23
12:31:44	3	5	8	12:30:34	00:01:10	N	1.5708	90	3	0.25	0.11					0.51	0.24					0.55	0.18					0.48	0.23
12:31:45	3	5	8	12:30:34	00:01:11	N	1.5708	90	3	0.25	0.11					0.52	0.25					0.55	0.18					0.48	0.23
12:31:45	3	5	8	12:30:34	00:01:11	N	1.5708	90	3	0.24	0.1					0.52	0.25					0.55	0.18					0.47	0.22
12:31:46	3	5	8	12:30:34	00:01:12	N	1.5708	90	3	0.24	0.1					0.52	0.25					0.55	0.18					0.46	0.21
12:31:46	3	5	8	12:30:34	00:01:12	N	1.5708	90	3	0.24	0.1					0.53	0.26					0.55	0.18					0.47	0.22
12:31:47	3	5	8	12:30:34	00:01:13	N	1.5708	90	3	0.23	0.09					0.53	0.26					0.56	0.19					0.47	0.22
12:31:47	3	5	8	12:30:34	00:01:13	N	1.5708	90	3	0.23	0.09					0.53	0.26					0.56	0.19					0.47	0.22
12:31:48	3	5	8	12:30:34	00:01:14	N	1.5708	90	3	0.23	0.09					0.53	0.26					0.56	0.19					0.46	0.21
12:31:48	3	5	8	12:30:34	00:01:14	N	1.5708	90	3	0.22	0.08					0.53	0.26					0.55	0.18					0.46	0.21
12:31:49	3	5	8	12:30:34	00:01:15	N	1.5708	90	3	0.22	0.08					0.52	0.25					0.55	0.18					0.45	0.2
12:31:49	3	5	8	12:30:34	00:01:15	N	1.5708	90	3	0.22	0.08					0.52	0.25					0.55	0.18					0.45	0.2
12:31:50	3	5	8	12:30:34	00:01:16	N	1.5708	90	3	0.21	0.07					0.52	0.25					0.55	0.18					0.44	0.19
12:31:50	3	5	8	12:30:34	00:01:16	N	1.5708	90	3	0.21	0.07					0.51	0.24					0.54	0.17					0.44	0.19
12:31:51	3	5	8	12:30:34	00:01:17	N	1.5708	90	3	0.21	0.07					0.5	0.23					0.54	0.17					0.44	0.19
12:31:51	3	5	8	12:30:34	00:01:17	N	1.5708	90	3	0.21	0.07					0.49	0.22					0.53	0.16					0.43	0.18
12:31:52	3	5	8	12:30:34	00:01:18	N	1.5708	90	3	0.21	0.07					0.49	0.22					0.53	0.16					0.43	0.18
12:31:52	3	5	8	12:30:34	00:01:18	N	1.5708	90	3	0.21	0.07					0.48	0.21					0.52	0.15					0.42	0.17
12:31:53	3	5	8	12:30:34	00:01:19	N	1.5708	90	3	0.2	0.06					0.47	0.2					0.51	0.14					0.41	0.16
12:31:53	3	5	8	12:30:34	00:01:19	N	1.5708	90	3	0.2	0.06					0.47	0.2					0.51	0.14					0.41	0.16
12:31:54	3	5	8	12:30:34	00:01:20	N	1.5708	90	3	0.2	0.06					0.46	0.19					0.51	0.14					0.41	0.16
12:31:54	3	5	8	12:30:34	00:01:20	N	1.5708	90	3	0.2	0.06					0.46	0.19					0.51	0.14					0.42	0.17
12:31:55	3	5	8	12:30:34	00:01:21	N	1.5708	90	3	0.19	0.05					0.45	0.18					0.5	0.13					0.43	0.18
12:31:55	3	5	8	12:30:34	00:01:21	N	1.5708	90	3	0.19	0.05					0.45	0.18					0.5	0.13					0.43	0.18
12:31:56	3	5	8	12:30:34	00:01:22	N	1.5708	90	3	0.19	0.05					0.44	0.17					0.49	0.12					0.42	0.17
12:31:56	3	5	8	12:30:34	00:01:22	N	1.5708	90	3	0.19	0.05					0.44	0.17					0.49	0.12					0.41	0.16
12:31:57	3	5	8	12:30:34	00:01:23	N	1.5708	90	3	0.19	0.05					0.43	0.16					0.49	0.12					0.41	0.16
12:31:57	3	5	8	12:30:34	00:01:23	N	1.5708	90	3	0.19	0.05					0.43	0.16					0.48	0.11					0.4	0.15
12:31:58	3	5	8	12:30:34	00:01:24	N	1.5708	90	3	0.19	0.05					0.43	0.16					0.48	0.11					0.39	0.14
12:31:58	3	5	8	12:30:34	00:01:24	N	1.5708	90	3	0.19	0.05					0.42	0.15					0.48	0.11					0.39	0.14
12:31:59	3	5	8	12:30:34	00:01:25	N	1.5708	90	3	0.19	0.05					0.42	0.15					0.47	0.1					0.38	0.13
12:31:59	3	5	8	12:30:34	00:01:25	N	1.5708	90	3	0.19	0.05					0.41	0.14					0.47	0.1					0.38	0.13
12:32:00	3	5	8	12:30:34	00:01:26	N	1.5708	90	3	0.19	0.05					0.41	0.14					0.47	0.1					0.37	0.12
12:32:00	3	5	8	12:30:34	00:01:26	N	1.5708	90	3	0.19	0.05					0.41	0.14					0.47	0.1					0.36	0.11
12:32:01	3	5	8	12:30:34	00:01:27	N	1.5708	90	3	0.19	0.05					0.41	0.14					0.47	0.1					0.36	0.11
12:32:01	3	5	8	12:30:34	00:01:27	N	1.5708	90	3	0.18	0.04					0.41	0.14					0.46	0.09					0.36	0.11
12:32:02	3	5	8	12:30:34	00:01:28	N	1.5708	90	3	0.18	0.04					0.4	0.13					0.46	0.09					0.35	0.1
12:32:02	3	5	8	12:30:34	00:01:28	N	1.5708	90	3	0.18	0.04					0.4	0.13					0.46	0.09					0.35	0.1
12:32:03	3	5	8	12:30:34	00:01:29	N	1.5708	90	3	0.18	0.04					0.4	0.13					0.46	0.09					0.35	0.1
12:32:03	3	5	8	12:30:34	00:01:29	N	1.5708	90	3	0.18	0.04					0.39	0.12					0.46	0.09					0.34	0.09
12:32:04	3	5	8	12:30:34	00:01:30	N	1.5708	90	3	0.18	0.04					0.39	0.12					0.45	0.08					0.34	0.09
12:32:04	3	5	8	12:30:34	00:01:30	N	1.5708	90	3	0.18	0.04					0.39	0.12					0.45	0.08					0.34	0.09
12:32:05	3	5	8	12:30:34	00:01:31	N	1.5708	90	3	0.18	0.04					0.39	0.12					0.45	0.08					0.34	0.09
12:32:05	3	5	8	12:30:34	00:01:31	N	1.5708	90	3	0.18	0.04					0.39	0.12					0.45	0.08					0.33	0.08
12:32:06	3	5	8	12:30:34	00:01:32	N	1.5708	90	3	0.18	0.04					0.38	0.11					0.45	0.08					0.33	0.08
12:32:06	3	5	8	12:30:34	00:01:32	N	1.5708	90	3	0.18	0.04					0.38	0.11					0.45	0.08					0.33	0.08
12:32:07	3	5	8	12:30:34	00:01:33	N	1.5708	90	3	0.17	0.03					0.38	0.11					0.45	0.08					0.33	0.08
12:32:07	3	5	8	12:30:34	00:01:33	N	1.5708	90	3	0.17	0.03					0.38	0.11					0.44	0.07					0.33	0.08
12:32:08	3	5	8	12:30:34	00:01:34	N	1.5708	90	3	0.17	0.03					0.38	0.11					0.44	0.07					0.33	0.08
12:32:08	3	5	8	12:30:34	00:01:34	N	1.5708	90	3	0.17	0.03					0.38	0.11					0.44	0.07					0.32	0.07
12:32:09	3	5	8	12:30:34	00:01:35	N	1.5708	90	3	0.17	0.03					0.37	0.1					0.44	0.07					0.32	0.07
12:32:09	3	5	8	12:30:34	00:01:35	N	1.5708	90	3	0.17	0.03					0.37	0.1					0.44	0.07					0.32	0.07
12:32:10	3	5	8	12:30:34	00:01:36	N	1.5708	90	3	0.17	0.03					0.37	0.1					0.44	0.07					0.32	0.07
12:32:10	3	5	8	12:30:34	00:01:36	N	1.5708	90	3	0.17	0.03					0.37	0.1					0.44	0.07					0.32	0.07
12:32:11	3	5	8	12:30:34	00:01:37	N	1.5708	90	3	0.17	0.03					0.37	0.1					0.44	0.07					0.31	0.06
12:32:11	3	5	8	12:30:34	00:01:37	N	1.5708	90	3	0.17	0.03					0.37	0.1					0.44	0.07					0.31	0.06
12:32:12	3	5	8	12:30:34	00:01:38	N	1.5708	90	3	0.17	0.03					0.36	0.09					0.44	0.07					0.31	0.06
12:32:12	3	5	8	12:30:34	00:01:38	N	1.5708	90	3	0.17	0.03					0.36	0.09					0.43	0.06					0.31	0.06
12:32:13	3	5	8	12:30:34	00:01:39	N	1.5708	90	3	0.17	0.03					0.36	0.09					0.43	0.06					0.31	0.06
12:32:13	3	5	8	12:30:34	00:01:39	N	1.5708	90	3	0.17	0.03					0.36	0.09					0.43	0.06					0.31	0.06
12:32:14	3	5	8	12:30:34	00:01:40	N	1.5708	90	3	0.17	0.03					0.36	0.09					0.43	0.06					0.31	0.06
12:32:14	3	5	8	12:30:34	00:01:40	N	1.5708	90	3	0.17	0.03					0.36	0.09					0.43	0.06					0.3	0.05
12:32:15	3	5	8	12:30:34	00:01:41	N	1.5708	90	3	0.17	0.03					0.36	0.09					0.43	0.06					0.3	0.05
12:32:15	3	5	8	12:30:34	00:01:41	N	1.5708	90	3	0.17	0.03					0.36	0.09					0.43	0.06					0.3	0.05
12:32:16	3	5	8	12:30:34	00:01:42	N	1.5708	90	3	0.17	0.03					0.35	0.08					0.43	0.06					0.3	0.05
12:32:16	3	5	8	12:30:34	00:01:42	N	1.5708	90	3	0.17	0.03					0.35	0.08					0.43	0.06					0.3	0.05
12:32:17	3	5	8	12:30:34	00:01:43	N	1.5708	90	3	0.17	0.03					0.35	0.08					0.43	0.06					0.3	0.05
12:32:17	3	5	8	12:30:34	00:01:43	N	1.5708	90	3	0.17	0.03					0.35	0.08					0.43	0.06					0.29	0.04
12:32:18	3	5	8	12:30:34	00:01:44	N	1.5708	90	3	0.16	0.02					0.35	0.08					0.42	0.05					0.3	0.05
12:32:18	3	5	8	12:30:34	00:01:44	N	1.5708	90	3	0.16	0.02					0.35	0.08					0.43	0.06					0.29	0.04
12:32:19	3	5	8	12:30:34	00:01:45	N	1.5708	90	3	0.16	0.02					0.35	0.08					0.42	0.05					0.29	0.04
12:32:19	3	5	8	12:30:34	00:01:45	N	1.5708	90	3	0.16	0.02					0.35	0.08					0.42	0.05					0.29	0.04
12:32:20	3	5	8	12:30:34	00:01:46	N	1.5708	90	3	0.16	0.02					0.35	0.08					0.42	0.05					0.29	0.04
12:32:20	3	5	8	12:30:34	00:01:46	N	1.5708	90	3	0.16	0.02					0.35	0.08					0.42	0.05					0.29	0.04
12:32:21	3	5	8	12:30:34	00:01:47	N	1.5708	90	3	0.16	0.02					0.34	0.07					0.42	0.05					0.29	0.04
12:32:21	3	5	8	12:30:34	00:01:47	N	1.5708	90	3	0.16	0.02					0.34	0.07					0.42	0.05					0.29	0.04
12:32:22	3	5	8	12:30:34	00:01:48	N	1.5708	90	3	0.16	0.02					0.34	0.07					0.42	0.05					0.29	0.04
12:32:22	3	5	8	12:30:34	00:01:48	N	1.5708	90	3	0.16	0.02					0.34	0.07					0.42	0.05					0.29	0.04
12:32:23	3	5	8	12:30:34	00:01:49	N	1.5708	90	3	0.16	0.02					0.34	0.07					0.42	0.05					0.29	0.04
12:32:23	3	5	8	12:30:34	00:01:49	N	1.5708	90	3	0.16	0.02					0.34	0.07					0.42	0.05					0.29	0.04
12:32:24	3	5	8	12:30:34	00:01:50	N	1.5708	90	3	0.16	0.02					0.34	0.07					0.42	0.05					0.29	0.04
12:32:24	3	5	8	12:30:34	00:01:50	N	1.5708	90	3	0.16	0.02					0.34	0.07					0.42	0.05					0.29	0.04
12:32:25	3	5	8	12:30:34	00:01:51	N	1.5708	90	3	0.16	0.02					0.33	0.06					0.41	0.04					0.29	0.04
12:32:25	3	5	8	12:30:34	00:01:51	N	1.5708	90	3	0.16	0.02					0.33	0.06					0.41	0.04					0.28	0.03
12:32:26	3	5	8	12:30:34	00:01:52	N	1.5708	90	3	0.16	0.02					0.34	0.07					0.41	0.04					0.28	0.03
12:32:26	3	5	8	12:30:34	00:01:52	N	1.5708	90	3	0.16	0.02					0.33	0.06					0.41	0.04					0.28	0.03
12:32:27	3	5	8	12:30:34	00:01:53	N	1.5708	90	3	0.16	0.02					0.33	0.06					0.41	0.04					0.28	0.03
12:32:27	3	5	8	12:30:34	00:01:53	N	1.5708	90	3	0.16	0.02					0.33	0.06					0.41	0.04					0.28	0.03
12:32:28	3	5	8	12:30:34	00:01:54	N	1.5708	90	3	0.16	0.02					0.33	0.06					0.41	0.04					0.28	0.03
12:32:28	3	5	8	12:30:34	00:01:54	N	1.5708	90	3	0.15	0.01					0.33	0.06					0.41	0.04					0.28	0.03
12:32:29	3	5	8	12:30:34	00:01:55	N	1.5708	90	3	0.16	0.02					0.33	0.06					0.41	0.04					0.28	0.03
12:32:29	3	5	8	12:30:34	00:01:55	N	1.5708	90	3	0.16	0.02					0.33	0.06					0.41	0.04					0.27	0.02
12:32:30	3	5	8	12:30:34	00:01:56	N	1.5708	90	3	0.16	0.02					0.33	0.06					0.41	0.04					0.28	0.03
12:32:30	3	5	8	12:30:34	00:01:56	N	1.5708	90	3	0.16	0.02					0.33	0.06					0.41	0.04					0.28	0.03
12:32:31	3	5	8	12:30:34	00:01:57	N	1.5708	90	3	0.16	0.02					0.33	0.06					0.41	0.04					0.28	0.03
12:32:31	3	5	8	12:30:34	00:01:57	N	1.5708	90	3	0.16	0.02					0.33	0.06					0.41	0.04					0.28	0.03
12:32:32	3	5	8	12:30:34	00:01:58	N	1.5708	90	3	0.16	0.02					0.33	0.06					0.41	0.04					0.27	0.02
12:32:32	3	5	8	12:30:34	00:01:58	N	1.5708	90	3	0.16	0.02					0.33	0.06					0.41	0.04					0.27	0.02
12:32:33	3	5	8	12:30:34	00:01:59	N	1.5708	90	3	0.16	0.02					0.33	0.06					0.41	0.04					0.27	0.02
12:32:33	3	5	8	12:30:34	00:01:59	N	1.5708	90	3	0.15	0.01					0.32	0.05					0.41	0.04					0.27	0.02
12:32:34	3	5	8	12:30:34	00:02:00	N	1.5708	90	3	0.15	0.01					0.33	0.06					0.41	0.04					0.27	0.02
12:32:34	3	5	8	12:30:34	00:02:00	N	1.5708	90	3	0.15	0.01					0.33	0.06					0.41	0.04					0.27	0.02
12:32:35	3	5	8	12:30:34	00:02:01	N	1.5708	90	3	0.16	0.02					0.32	0.05					0.41	0.04					0.27	0.02
12:32:35	3	5	8	12:30:34	00:02:01	N	1.5708	90	3	0.15	0.01					0.32	0.05					0.41	0.04					0.27	0.02
12:32:36	3	5	8	12:30:34	00:02:02	N	1.5708	90	3	0.15	0.01					0.32	0.05					0.41	0.04					0.27	0.02
12:32:36	3	5	8	12:30:34	00:02:02	N	1.5708	90	3	0.15	0.01					0.32	0.05					0.41	0.04					0.27	0.02
12:32:37	3	5	8	12:30:34	00:02:03	N	1.5708	90	3	0.15	0.01					0.32	0.05					0.41	0.04					0.27	0.02
12:32:37	3	5	8	12:30:34	00:02:03	N	1.5708	90	3	0.15	0.01					0.32	0.05					0.41	0.04					0.27	0.02
12:32:38	3	5	8	12:30:34	00:02:04	N	1.5708	90	3	0.15	0.01					0.32	0.05					0.4	0.03					0.27	0.02
12:32:38	3	5	8	12:30:34	00:02:04	N	1.5708	90	3	0.15	0.01					0.32	0.05					0.4	0.03					0.27	0.02
12:32:39	3	5	8	12:30:34	00:02:05	N	1.5708	90	3	0.15	0.01					0.32	0.05					0.4	0.03					0.27	0.02
12:32:39	3	5	8	12:30:34	00:02:05	N	1.5708	90	3	0.15	0.01					0.32	0.05					0.4	0.03					0.26	0.01
12:32:40	3	5	8	12:30:34	00:02:06	N	1.5708	90	3	0.15	0.01					0.31	0.04					0.4	0.03					0.27	0.02
12:32:40	3	5	8	12:30:34	00:02:06	N	1.5708	90	3	0.15	0.01					0.31	0.04					0.4	0.03					0.27	0.02
12:32:41	3	5	8	12:30:34	00:02:07	N	1.5708	90	3	0.15	0.01					0.31	0.04					0.4	0.03					0.27	0.02
12:32:41	3	5	8	12:30:34	00:02:07	N	1.5708	90	3	0.15	0.01					0.31	0.04					0.4	0.03					0.27	0.02
12:32:42	3	5	8	12:30:34	00:02:08	N	1.5708	90	3	0.15	0.01					0.31	0.04					0.4	0.03					0.27	0.02
12:32:42	3	5	8	12:30:34	00:02:08	N	1.5708	90	3	0.15	0.01					0.31	0.04					0.4	0.03					0.26	0.01
12:32:43	3	5	8	12:30:34	00:02:09	N	1.5708	90	3	0.15	0.01					0.31	0.04					0.4	0.03					0.26	0.01
12:32:43	3	5	8	12:30:34	00:02:09	N	1.5708	90	3	0.15	0.01					0.31	0.04					0.4	0.03					0.26	0.01
12:32:44	3	5	8	12:30:34	00:02:10	N	1.5708	90	3	0.15	0.01					0.31	0.04					0.4	0.03					0.26	0.01
12:32:44	3	5	8	12:30:34	00:02:10	N	1.5708	90	3	0.15	0.01					0.32	0.05					0.4	0.03					0.26	0.01
12:32:45	3	5	8	12:30:34	00:02:11	N	1.5708	90	3	0.15	0.01					0.31	0.04					0.4	0.03					0.26	0.01
12:32:45	3	5	8	12:30:34	00:02:11	N	1.5708	90	3	0.15	0.01					0.31	0.04					0.4	0.03					0.26	0.01
12:32:46	3	5	8	12:30:34	00:02:12	N	1.5708	90	3	0.15	0.01					0.31	0.04					0.4	0.03					0.26	0.01
12:32:46	3	5	8	12:30:34	00:02:12	N	1.5708	90	3	0.15	0.01					0.31	0.04					0.4	0.03					0.26	0.01
12:32:47	3	5	8	12:30:34	00:02:13	N	1.5708	90	3	0.15	0.01					0.31	0.04					0.4	0.03					0.26	0.01
12:32:47	3	5	8	12:30:34	00:02:13	N	1.5708	90	3	0.15	0.01					0.31	0.04					0.4	0.03					0.26	0.01
12:32:48	3	5	8	12:30:34	00:02:14	N	1.5708	90	3	0.15	0.01					0.31	0.04					0.4	0.03					0.26	0.01
12:32:48	3	5	8	12:30:34	00:02:14	N	1.5708	90	3	0.15	0.01					0.31	0.04					0.4	0.03					0.26	0.01
12:32:49	3	5	8	12:30:34	00:02:15	N	1.5708	90	3	0.15	0.01					0.31	0.04					0.4	0.03					0.26	0.01
12:32:49	3	5	8	12:30:34	00:02:15	N	1.5708	90	3	0.15	0.01					0.31	0.04					0.4	0.03					0.26	0.01
12:32:50	3	5	8	12:30:34	00:02:16	N	1.5708	90	3	0.15	0.01					0.31	0.04					0.4	0.03					0.26	0.01
12:32:50	3	5	8	12:30:34	00:02:16	N	1.5708	90	3	0.15	0.01					0.31	0.04					0.4	0.03					0.26	0.01
12:32:51	3	5	8	12:30:34	00:02:17	N	1.5708	90	3	0.15	0.01					0.31	0.04					0.4	0.03					0.26	0.01
12:32:51	3	5	8	12:30:34	00:02:17	N	1.5708	90	3	0.15	0.01					0.31	0.04					0.4	0.03					0.26	0.01
12:32:52	3	5	8	12:30:34	00:02:18	N	1.5708	90	3	0.15	0.01					0.31	0.04					0.39	0.02					0.26	0.01
12:32:52	3	5	8	12:30:34	00:02:18	N	1.5708	90	3	0.15	0.01					0.31	0.04					0.4	0.03					0.26	0.01
12:32:53	3	5	8	12:30:34	00:02:19	N	1.5708	90	3	0.15	0.01					0.31	0.04					0.39	0.02					0.26	0.01
12:32:53	3	5	8	12:30:34	00:02:19	N	1.5708	90	3	0.15	0.01					0.31	0.04					0.39	0.02					0.26	0.01
12:32:54	3	5	8	12:30:34	00:02:20	N	1.5708	90	3	0.15	0.01					0.31	0.04					0.39	0.02					0.25	0
12:32:54	3	5	8	12:30:34	00:02:20	N	1.5708	90	3	0.15	0.01					0.3	0.03					0.39	0.02					0.25	0
12:32:55	3	5	8	12:30:34	00:02:21	N	1.5708	90	3	0.15	0.01					0.3	0.03					0.39	0.02					0.26	0.01
12:32:55	3	5	8	12:30:34	00:02:21	N	1.5708	90	3	0.15	0.01					0.3	0.03					0.39	0.02					0.26	0.01
12:32:56	3	5	8	12:30:34	00:02:22	N	1.5708	90	3	0.15	0.01					0.3	0.03					0.39	0.02					0.26	0.01
12:32:56	3	5	8	12:30:34	00:02:22	N	1.5708	90	3	0.15	0.01					0.3	0.03					0.39	0.02					0.26	0.01
12:32:57	3	5	8	12:30:34	00:02:23	N	1.5708	90	3	0.15	0.01					0.3	0.03					0.39	0.02					0.25	0
12:32:57	3	5	8	12:30:34	00:02:23	N	1.5708	90	3	0.15	0.01					0.3	0.03					0.39	0.02					0.25	0
12:32:58	3	5	8	12:30:34	00:02:24	N	1.5708	90	3	0.15	0.01					0.3	0.03					0.39	0.02					0.25	0
12:32:58	3	5	8	12:30:34	00:02:24	N	1.5708	90	3	0.15	0.01					0.3	0.03					0.39	0.02					0.25	0
12:32:59	3	5	8	12:30:34	00:02:25	N	1.5708	90	3	0.15	0.01					0.3	0.03					0.39	0.02					0.25	0
12:32:59	3	5	8	12:30:34	00:02:25	N	1.5708	90	3	0.15	0.01					0.3	0.03					0.39	0.02					0.25	0
12:33:00	3	5	8	12:30:34	00:02:26	N	1.5708	90	3	0.15	0.01					0.3	0.03					0.39	0.02					0.25	0
12:33:00	3	5	8	12:30:34	00:02:26	N	1.5708	90	3	0.14	0					0.3	0.03					0.39	0.02					0.25	0
12:33:01	3	5	8	12:30:34	00:02:27	N	1.5708	90	3	0.15	0.01					0.3	0.03					0.39	0.02					0.25	0
12:33:01	3	5	8	12:30:34	00:02:27	N	1.5708	90	3	0.15	0.01					0.3	0.03					0.39	0.02					0.25	0
12:33:02	3	5	8	12:30:34	00:02:28	N	1.5708	90	3	0.15	0.01					0.3	0.03					0.39	0.02					0.25	0
12:33:02	3	5	8	12:30:34	00:02:28	N	1.5708	90	3	0.15	0.01					0.3	0.03					0.39	0.02					0.25	0
12:33:03	3	5	8	12:30:34	00:02:29	N	1.5708	90	3	0.14	0					0.3	0.03					0.39	0.02					0.25	0
12:33:03	3	5	8	12:30:34	00:02:29	N	1.5708	90	3	0.14	0					0.3	0.03					0.39	0.02					0.25	0
12:33:04	3	5	8	12:30:34	00:02:30	N	1.5708	90	3	0.14	0					0.3	0.03					0.39	0.02					0.25	0
12:33:03	4	5	12	12:33:03	00:00:00	NW	2.35619	135	3	0.14	0	0	0.265765	0.26	0.77	0.3	0.01	0	0.094886	0.09	0.25	0.39	0.01	0	0.0770033	0.08	0.17	0.25	0.01	0	0.225212	0.23	0.47
12:33:04	4	5	12	12:33:03	00:00:01	NW	2.35619	135	3	0.14	0					0.3	0.01					0.39	0.01					0.25	0.01
12:33:04	4	5	12	12:33:03	00:00:01	NW	2.35619	135	3	0.15	0.01					0.3	0.01					0.39	0.01					0.25	0.01
12:33:05	4	5	12	12:33:03	00:00:02	NW	2.35619	135	3	0.14	0					0.3	0.01					0.39	0.01					0.25	0.01
12:33:05	4	5	12	12:33:03	00:00:02	NW	2.35619	135	3	0.14	0					0.29	0					0.39	0.01					0.25	0.01
12:33:06	4	5	12	12:33:03	00:00:03	NW	2.35619	135	3	0.15	0.01					0.29	0					0.39	0.01					0.25	0.01
12:33:06	4	5	12	12:33:03	00:00:03	NW	2.35619	135	3	0.14	0					0.3	0.01					0.39	0.01					0.25	0.01
12:33:07	4	5	12	12:33:03	00:00:04	NW	2.35619	135	3	0.14	0					0.3	0.01					0.39	0.01					0.25	0.01
12:33:07	4	5	12	12:33:03	00:00:04	NW	2.35619	135	3	0.14	0					0.29	0					0.39	0.01					0.25	0.01
12:33:08	4	5	12	12:33:03	00:00:05	NW	2.35619	135	3	0.14	0					0.29	0					0.39	0.01					0.25	0.01
12:33:08	4	5	12	12:33:03	00:00:05	NW	2.35619	135	3	0.14	0					0.29	0					0.39	0.01					0.25	0.01
12:33:09	4	5	12	12:33:03	00:00:06	NW	2.35619	135	3	0.14	0					0.29	0					0.39	0.01					0.25	0.01
12:33:09	4	5	12	12:33:03	00:00:06	NW	2.35619	135	3	0.14	0					0.29	0					0.39	0.01					0.25	0.01
12:33:10	4	5	12	12:33:03	00:00:07	NW	2.35619	135	3	0.14	0					0.29	0					0.39	0.01					0.25	0.01
12:33:10	4	5	12	12:33:03	00:00:07	NW	2.35619	135	3	0.14	0					0.29	0					0.39	0.01					0.25	0.01
12:33:11	4	5	12	12:33:03	00:00:08	NW	2.35619	135	3	0.14	0					0.29	0					0.39	0.01					0.25	0.01
12:33:11	4	5	12	12:33:03	00:00:08	NW	2.35619	135	3	0.14	0					0.29	0					0.39	0.01					0.25	0.01
12:33:12	4	5	12	12:33:03	00:00:09	NW	2.35619	135	3	0.14	0					0.29	0					0.38	0					0.25	0.01
12:33:12	4	5	12	12:33:03	00:00:09	NW	2.35619	135	3	0.14	0					0.29	0					0.39	0.01					0.25	0.01
12:33:13	4	5	12	12:33:03	00:00:10	NW	2.35619	135	3	0.14	0					0.29	0					0.39	0.01					0.25	0.01
12:33:13	4	5	12	12:33:03	00:00:10	NW	2.35619	135	3	0.14	0					0.29	0					0.39	0.01					0.25	0.01
12:33:14	4	5	12	12:33:03	00:00:11	NW	2.35619	135	3	0.14	0					0.29	0					0.39	0.01					0.25	0.01
12:33:14	4	5	12	12:33:03	00:00:11	NW	2.35619	135	3	0.14	0					0.29	0					0.38	0					0.25	0.01
12:33:15	4	5	12	12:33:03	00:00:12	NW	2.35619	135	3	0.14	0					0.29	0					0.39	0.01					0.25	0.01
12:33:15	4	5	12	12:33:03	00:00:12	NW	2.35619	135	3	0.14	0					0.29	0					0.39	0.01					0.25	0.01
12:33:16	4	5	12	12:33:03	00:00:13	NW	2.35619	135	3	0.14	0					0.29	0					0.39	0.01					0.25	0.01
12:33:16	4	5	12	12:33:03	00:00:13	NW	2.35619	135	3	0.14	0					0.32	0.03					0.4	0.02					0.25	0.01
12:33:17	4	5	12	12:33:03	00:00:14	NW	2.35619	135	3	0.14	0					0.39	0.1					0.45	0.07					0.25	0.01
12:33:17	4	5	12	12:33:03	00:00:14	NW	2.35619	135	3	0.14	0					0.45	0.16					0.49	0.11					0.25	0.01
12:33:18	4	5	12	12:33:03	00:00:15	NW	2.35619	135	3	0.14	0					0.49	0.2					0.52	0.14					0.25	0.01
12:33:18	4	5	12	12:33:03	00:00:15	NW	2.35619	135	3	0.14	0					0.52	0.23					0.54	0.16					0.25	0.01
12:33:19	4	5	12	12:33:03	00:00:16	NW	2.35619	135	3	0.14	0					0.53	0.24					0.55	0.17					0.24	0
12:33:19	4	5	12	12:33:03	00:00:16	NW	2.35619	135	3	0.14	0					0.53	0.24					0.55	0.17					0.24	0
12:33:20	4	5	12	12:33:03	00:00:17	NW	2.35619	135	3	0.14	0					0.52	0.23					0.54	0.16					0.25	0.01
12:33:20	4	5	12	12:33:03	00:00:17	NW	2.35619	135	3	0.14	0					0.53	0.24					0.55	0.17					0.24	0
12:33:21	4	5	12	12:33:03	00:00:18	NW	2.35619	135	3	0.14	0					0.54	0.25					0.55	0.17					0.24	0
12:33:21	4	5	12	12:33:03	00:00:18	NW	2.35619	135	3	0.14	0					0.54	0.25					0.55	0.17					0.24	0
12:33:22	4	5	12	12:33:03	00:00:19	NW	2.35619	135	3	0.14	0					0.53	0.24					0.55	0.17					0.24	0
12:33:22	4	5	12	12:33:03	00:00:19	NW	2.35619	135	3	0.14	0					0.53	0.24					0.55	0.17					0.24	0
12:33:23	4	5	12	12:33:03	00:00:20	NW	2.35619	135	3	0.14	0					0.52	0.23					0.54	0.16					0.24	0
12:33:23	4	5	12	12:33:03	00:00:20	NW	2.35619	135	3	0.14	0					0.51	0.22					0.54	0.16					0.24	0
12:33:24	4	5	12	12:33:03	00:00:21	NW	2.35619	135	3	0.14	0					0.51	0.22					0.53	0.15					0.24	0
12:33:24	4	5	12	12:33:03	00:00:21	NW	2.35619	135	3	0.14	0					0.49	0.2					0.52	0.14					0.25	0.01
12:33:25	4	5	12	12:33:03	00:00:22	NW	2.35619	135	3	0.14	0					0.48	0.19					0.52	0.14					0.24	0
12:33:25	4	5	12	12:33:03	00:00:22	NW	2.35619	135	3	0.14	0					0.47	0.18					0.51	0.13					0.24	0
12:33:26	4	5	12	12:33:03	00:00:23	NW	2.35619	135	3	0.16	0.02					0.46	0.17					0.5	0.12					0.24	0
12:33:26	4	5	12	12:33:03	00:00:23	NW	2.35619	135	3	0.37	0.23					0.45	0.16					0.5	0.12					0.24	0
12:33:27	4	5	12	12:33:03	00:00:24	NW	2.35619	135	3	0.51	0.37					0.45	0.16					0.49	0.11					0.24	0
12:33:27	4	5	12	12:33:03	00:00:24	NW	2.35619	135	3	0.61	0.47					0.44	0.15					0.49	0.11					0.27	0.03
12:33:28	4	5	12	12:33:03	00:00:25	NW	2.35619	135	3	0.66	0.52					0.43	0.14					0.49	0.11					0.38	0.14
12:33:28	4	5	12	12:33:03	00:00:25	NW	2.35619	135	3	0.69	0.55					0.42	0.13					0.5	0.12					0.47	0.23
12:33:29	4	5	12	12:33:03	00:00:26	NW	2.35619	135	3	0.76	0.62					0.42	0.13					0.5	0.12					0.53	0.29
12:33:29	4	5	12	12:33:03	00:00:26	NW	2.35619	135	3	0.8	0.66					0.41	0.12					0.49	0.11					0.58	0.34
12:33:30	4	5	12	12:33:03	00:00:27	NW	2.35619	135	3	0.81	0.67					0.41	0.12					0.49	0.11					0.61	0.37
12:33:30	4	5	12	12:33:03	00:00:27	NW	2.35619	135	3	0.83	0.69					0.41	0.12					0.49	0.11					0.62	0.38
12:33:31	4	5	12	12:33:03	00:00:28	NW	2.35619	135	3	0.85	0.71					0.41	0.12					0.49	0.11					0.62	0.38
12:33:31	4	5	12	12:33:03	00:00:28	NW	2.35619	135	3	0.86	0.72					0.4	0.11					0.48	0.1					0.61	0.37
12:33:32	4	5	12	12:33:03	00:00:29	NW	2.35619	135	3	0.88	0.74					0.4	0.11					0.48	0.1					0.62	0.38
12:33:32	4	5	12	12:33:03	00:00:29	NW	2.35619	135	3	0.89	0.75					0.4	0.11					0.48	0.1					0.64	0.4
12:33:33	4	5	12	12:33:03	00:00:30	NW	2.35619	135	3	0.91	0.77					0.4	0.11					0.48	0.1					0.65	0.41
12:33:33	4	5	12	12:33:03	00:00:30	NW	2.35619	135	3	0.91	0.77					0.4	0.11					0.48	0.1					0.66	0.42
12:33:34	4	5	12	12:33:03	00:00:31	NW	2.35619	135	3	0.9	0.76					0.4	0.11					0.48	0.1					0.65	0.41
12:33:34	4	5	12	12:33:03	00:00:31	NW	2.35619	135	3	0.9	0.76					0.39	0.1					0.48	0.1					0.64	0.4
12:33:35	4	5	12	12:33:03	00:00:32	NW	2.35619	135	3	0.89	0.75					0.39	0.1					0.47	0.09					0.62	0.38
12:33:35	4	5	12	12:33:03	00:00:32	NW	2.35619	135	3	0.88	0.74					0.39	0.1					0.47	0.09					0.63	0.39
12:33:36	4	5	12	12:33:03	00:00:33	NW	2.35619	135	3	0.85	0.71					0.39	0.1					0.47	0.09					0.63	0.39
12:33:36	4	5	12	12:33:03	00:00:33	NW	2.35619	135	3	0.83	0.69					0.38	0.09					0.47	0.09					0.66	0.42
12:33:37	4	5	12	12:33:03	00:00:34	NW	2.35619	135	3	0.79	0.65					0.38	0.09					0.47	0.09					0.67	0.43
12:33:37	4	5	12	12:33:03	00:00:34	NW	2.35619	135	3	0.77	0.63					0.39	0.1					0.47	0.09					0.68	0.44
12:33:38	4	5	12	12:33:03	00:00:35	NW	2.35619	135	3	0.74	0.6					0.39	0.1					0.47	0.09					0.69	0.45
12:33:38	4	5	12	12:33:03	00:00:35	NW	2.35619	135	3	0.72	0.58					0.39	0.1					0.47	0.09					0.69	0.45
12:33:39	4	5	12	12:33:03	00:00:36	NW	2.35619	135	3	0.72	0.58					0.39	0.1					0.47	0.09					0.7	0.46
12:33:39	4	5	12	12:33:03	00:00:36	NW	2.35619	135	3	0.73	0.59					0.39	0.1					0.47	0.09					0.7	0.46
12:33:40	4	5	12	12:33:03	00:00:37	NW	2.35619	135	3	0.74	0.6					0.38	0.09					0.47	0.09					0.7	0.46
12:33:41	4	5	12	12:33:03	00:00:38	NW	2.35619	135	3	0.74	0.6					0.38	0.09					0.47	0.09					0.7	0.46
12:33:41	4	5	12	12:33:03	00:00:38	NW	2.35619	135	3	0.73	0.59					0.38	0.09					0.47	0.09					0.7	0.46
12:33:42	4	5	12	12:33:03	00:00:39	NW	2.35619	135	3	0.73	0.59					0.38	0.09					0.46	0.08					0.7	0.46
12:33:42	4	5	12	12:33:03	00:00:39	NW	2.35619	135	3	0.73	0.59					0.37	0.08					0.46	0.08					0.69	0.45
12:33:43	4	5	12	12:33:03	00:00:40	NW	2.35619	135	3	0.73	0.59					0.37	0.08					0.46	0.08					0.69	0.45
12:33:43	4	5	12	12:33:03	00:00:40	NW	2.35619	135	3	0.71	0.57					0.37	0.08					0.46	0.08					0.69	0.45
12:33:44	4	5	12	12:33:03	00:00:41	NW	2.35619	135	3	0.69	0.55					0.37	0.08					0.46	0.08					0.69	0.45
12:33:44	4	5	12	12:33:03	00:00:41	NW	2.35619	135	3	0.67	0.53					0.37	0.08					0.45	0.07					0.69	0.45
12:33:45	4	5	12	12:33:03	00:00:42	NW	2.35619	135	3	0.65	0.51					0.37	0.08					0.45	0.07					0.69	0.45
12:33:45	4	5	12	12:33:03	00:00:42	NW	2.35619	135	3	0.63	0.49					0.37	0.08					0.45	0.07					0.68	0.44
12:33:46	4	5	12	12:33:03	00:00:43	NW	2.35619	135	3	0.6	0.46					0.37	0.08					0.45	0.07					0.67	0.43
12:33:46	4	5	12	12:33:03	00:00:43	NW	2.35619	135	3	0.6	0.46					0.37	0.08					0.45	0.07					0.66	0.42
12:33:47	4	5	12	12:33:03	00:00:44	NW	2.35619	135	3	0.64	0.5					0.37	0.08					0.45	0.07					0.65	0.41
12:33:47	4	5	12	12:33:03	00:00:44	NW	2.35619	135	3	0.68	0.54					0.37	0.08					0.45	0.07					0.65	0.41
12:33:48	4	5	12	12:33:03	00:00:45	NW	2.35619	135	3	0.69	0.55					0.37	0.08					0.45	0.07					0.65	0.41
12:33:48	4	5	12	12:33:03	00:00:45	NW	2.35619	135	3	0.7	0.56					0.37	0.08					0.45	0.07					0.66	0.42
12:33:49	4	5	12	12:33:03	00:00:46	NW	2.35619	135	3	0.69	0.55					0.36	0.07					0.45	0.07					0.67	0.43
12:33:49	4	5	12	12:33:03	00:00:46	NW	2.35619	135	3	0.67	0.53					0.36	0.07					0.45	0.07					0.68	0.44
12:33:50	4	5	12	12:33:03	00:00:47	NW	2.35619	135	3	0.65	0.51					0.36	0.07					0.45	0.07					0.69	0.45
12:33:50	4	5	12	12:33:03	00:00:47	NW	2.35619	135	3	0.64	0.5					0.35	0.06					0.45	0.07					0.69	0.45
12:33:51	4	5	12	12:33:03	00:00:48	NW	2.35619	135	3	0.63	0.49					0.35	0.06					0.45	0.07					0.7	0.46
12:33:51	4	5	12	12:33:03	00:00:48	NW	2.35619	135	3	0.62	0.48					0.38	0.09					0.46	0.08					0.7	0.46
12:33:52	4	5	12	12:33:03	00:00:49	NW	2.35619	135	3	0.61	0.47					0.4	0.11					0.47	0.09					0.71	0.47
12:33:52	4	5	12	12:33:03	00:00:49	NW	2.35619	135	3	0.61	0.47					0.42	0.13					0.49	0.11					0.71	0.47
12:33:53	4	5	12	12:33:03	00:00:50	NW	2.35619	135	3	0.61	0.47					0.43	0.14					0.5	0.12					0.7	0.46
12:33:53	4	5	12	12:33:03	00:00:50	NW	2.35619	135	3	0.61	0.47					0.45	0.16					0.51	0.13					0.7	0.46
12:33:54	4	5	12	12:33:03	00:00:51	NW	2.35619	135	3	0.61	0.47					0.46	0.17					0.51	0.13					0.71	0.47
12:33:54	4	5	12	12:33:03	00:00:51	NW	2.35619	135	3	0.6	0.46					0.47	0.18					0.52	0.14					0.7	0.46
12:33:55	4	5	12	12:33:03	00:00:52	NW	2.35619	135	3	0.59	0.45					0.47	0.18					0.53	0.15					0.69	0.45
12:33:55	4	5	12	12:33:03	00:00:52	NW	2.35619	135	3	0.57	0.43					0.48	0.19					0.53	0.15					0.68	0.44
12:33:56	4	5	12	12:33:03	00:00:53	NW	2.35619	135	3	0.55	0.41					0.49	0.2					0.53	0.15					0.67	0.43
12:33:56	4	5	12	12:33:03	00:00:53	NW	2.35619	135	3	0.54	0.4					0.48	0.19					0.53	0.15					0.67	0.43
12:33:57	4	5	12	12:33:03	00:00:54	NW	2.35619	135	3	0.52	0.38					0.48	0.19					0.53	0.15					0.66	0.42
12:33:57	4	5	12	12:33:03	00:00:54	NW	2.35619	135	3	0.51	0.37					0.47	0.18					0.52	0.14					0.65	0.41
12:33:58	4	5	12	12:33:03	00:00:55	NW	2.35619	135	3	0.51	0.37					0.46	0.17					0.51	0.13					0.65	0.41
12:33:58	4	5	12	12:33:03	00:00:55	NW	2.35619	135	3	0.51	0.37					0.45	0.16					0.51	0.13					0.65	0.41
12:33:59	4	5	12	12:33:03	00:00:56	NW	2.35619	135	3	0.54	0.4					0.45	0.16					0.5	0.12					0.65	0.41
12:33:59	4	5	12	12:33:03	00:00:56	NW	2.35619	135	3	0.57	0.43					0.44	0.15					0.5	0.12					0.65	0.41
12:34:00	4	5	12	12:33:03	00:00:57	NW	2.35619	135	3	0.61	0.47					0.44	0.15					0.5	0.12					0.65	0.41
12:34:00	4	5	12	12:33:03	00:00:57	NW	2.35619	135	3	0.63	0.49					0.43	0.14					0.49	0.11					0.65	0.41
12:34:01	4	5	12	12:33:03	00:00:58	NW	2.35619	135	3	0.65	0.51					0.43	0.14					0.49	0.11					0.65	0.41
12:34:01	4	5	12	12:33:03	00:00:58	NW	2.35619	135	3	0.65	0.51					0.44	0.15					0.5	0.12					0.65	0.41
12:34:02	4	5	12	12:33:03	00:00:59	NW	2.35619	135	3	0.64	0.5					0.45	0.16					0.51	0.13					0.64	0.4
12:34:02	4	5	12	12:33:03	00:00:59	NW	2.35619	135	3	0.65	0.51					0.46	0.17					0.51	0.13					0.63	0.39
12:34:03	4	5	12	12:33:03	00:01:00	NW	2.35619	135	3	0.64	0.5					0.46	0.17					0.51	0.13					0.62	0.38
12:34:03	4	5	12	12:33:03	00:01:00	NW	2.35619	135	3	0.62	0.48					0.46	0.17					0.51	0.13					0.6	0.36
12:34:04	4	5	12	12:33:03	00:01:01	NW	2.35619	135	3	0.6	0.46					0.46	0.17					0.51	0.13					0.59	0.35
12:34:04	4	5	12	12:33:03	00:01:01	NW	2.35619	135	3	0.59	0.45					0.46	0.17					0.51	0.13					0.59	0.35
12:34:05	4	5	12	12:33:03	00:01:02	NW	2.35619	135	3	0.57	0.43					0.46	0.17					0.51	0.13					0.57	0.33
12:34:05	4	5	12	12:33:03	00:01:02	NW	2.35619	135	3	0.54	0.4					0.45	0.16					0.5	0.12					0.56	0.32
12:34:06	4	5	12	12:33:03	00:01:03	NW	2.35619	135	3	0.51	0.37					0.45	0.16					0.5	0.12					0.55	0.31
12:34:06	4	5	12	12:33:03	00:01:03	NW	2.35619	135	3	0.49	0.35					0.44	0.15					0.5	0.12					0.55	0.31
12:34:07	4	5	12	12:33:03	00:01:04	NW	2.35619	135	3	0.48	0.34					0.43	0.14					0.49	0.11					0.54	0.3
12:34:07	4	5	12	12:33:03	00:01:04	NW	2.35619	135	3	0.47	0.33					0.43	0.14					0.49	0.11					0.53	0.29
12:34:08	4	5	12	12:33:03	00:01:05	NW	2.35619	135	3	0.48	0.34					0.42	0.13					0.48	0.1					0.53	0.29
12:34:08	4	5	12	12:33:03	00:01:05	NW	2.35619	135	3	0.5	0.36					0.42	0.13					0.48	0.1					0.53	0.29
12:34:09	4	5	12	12:33:03	00:01:06	NW	2.35619	135	3	0.51	0.37					0.42	0.13					0.48	0.1					0.52	0.28
12:34:09	4	5	12	12:33:03	00:01:06	NW	2.35619	135	3	0.52	0.38					0.42	0.13					0.48	0.1					0.51	0.27
12:34:10	4	5	12	12:33:03	00:01:07	NW	2.35619	135	3	0.53	0.39					0.42	0.13					0.48	0.1					0.51	0.27
12:34:10	4	5	12	12:33:03	00:01:07	NW	2.35619	135	3	0.54	0.4					0.43	0.14					0.48	0.1					0.5	0.26
12:34:11	4	5	12	12:33:03	00:01:08	NW	2.35619	135	3	0.54	0.4					0.44	0.15					0.49	0.11					0.5	0.26
12:34:11	4	5	12	12:33:03	00:01:08	NW	2.35619	135	3	0.54	0.4					0.46	0.17					0.5	0.12					0.49	0.25
12:34:12	4	5	12	12:33:03	00:01:09	NW	2.35619	135	3	0.53	0.39					0.47	0.18					0.51	0.13					0.51	0.27
12:34:12	4	5	12	12:33:03	00:01:09	NW	2.35619	135	3	0.53	0.39					0.47	0.18					0.52	0.14					0.51	0.27
12:34:13	4	5	12	12:33:03	00:01:10	NW	2.35619	135	3	0.53	0.39					0.47	0.18					0.52	0.14					0.51	0.27
12:34:13	4	5	12	12:33:03	00:01:10	NW	2.35619	135	3	0.52	0.38					0.47	0.18					0.51	0.13					0.5	0.26
12:34:14	4	5	12	12:33:03	00:01:11	NW	2.35619	135	3	0.5	0.36					0.46	0.17					0.5	0.12					0.49	0.25
12:34:14	4	5	12	12:33:03	00:01:11	NW	2.35619	135	3	0.48	0.34					0.45	0.16					0.5	0.12					0.49	0.25
12:34:15	4	5	12	12:33:03	00:01:12	NW	2.35619	135	3	0.46	0.32					0.44	0.15					0.49	0.11					0.48	0.24
12:34:15	4	5	12	12:33:03	00:01:12	NW	2.35619	135	3	0.44	0.3					0.43	0.14					0.49	0.11					0.47	0.23
12:34:16	4	5	12	12:33:03	00:01:13	NW	2.35619	135	3	0.42	0.28					0.43	0.14					0.48	0.1					0.47	0.23
12:34:16	4	5	12	12:33:03	00:01:13	NW	2.35619	135	3	0.41	0.27					0.42	0.13					0.48	0.1					0.47	0.23
12:34:17	4	5	12	12:33:03	00:01:14	NW	2.35619	135	3	0.39	0.25					0.42	0.13					0.48	0.1					0.47	0.23
12:34:17	4	5	12	12:33:03	00:01:14	NW	2.35619	135	3	0.38	0.24					0.42	0.13					0.48	0.1					0.49	0.25
12:34:18	4	5	12	12:33:03	00:01:15	NW	2.35619	135	3	0.37	0.23					0.41	0.12					0.48	0.1					0.51	0.27
12:34:18	4	5	12	12:33:03	00:01:15	NW	2.35619	135	3	0.38	0.24					0.41	0.12					0.48	0.1					0.52	0.28
12:34:19	4	5	12	12:33:03	00:01:16	NW	2.35619	135	3	0.39	0.25					0.41	0.12					0.47	0.09					0.53	0.29
12:34:19	4	5	12	12:33:03	00:01:16	NW	2.35619	135	3	0.41	0.27					0.42	0.13					0.48	0.1					0.53	0.29
12:34:20	4	5	12	12:33:03	00:01:17	NW	2.35619	135	3	0.41	0.27					0.44	0.15					0.49	0.11					0.53	0.29
12:34:20	4	5	12	12:33:03	00:01:17	NW	2.35619	135	3	0.41	0.27					0.47	0.18					0.51	0.13					0.52	0.28
12:34:21	4	5	12	12:33:03	00:01:18	NW	2.35619	135	3	0.41	0.27					0.47	0.18					0.51	0.13					0.51	0.27
12:34:21	4	5	12	12:33:03	00:01:18	NW	2.35619	135	3	0.41	0.27					0.47	0.18					0.52	0.14					0.5	0.26
12:34:22	4	5	12	12:33:03	00:01:19	NW	2.35619	135	3	0.4	0.26					0.47	0.18					0.51	0.13					0.49	0.25
12:34:22	4	5	12	12:33:03	00:01:19	NW	2.35619	135	3	0.39	0.25					0.47	0.18					0.52	0.14					0.49	0.25
12:34:23	4	5	12	12:33:03	00:01:20	NW	2.35619	135	3	0.42	0.28					0.49	0.2					0.53	0.15					0.48	0.24
12:34:23	4	5	12	12:33:03	00:01:20	NW	2.35619	135	3	0.45	0.31					0.49	0.2					0.53	0.15					0.47	0.23
12:34:24	4	5	12	12:33:03	00:01:21	NW	2.35619	135	3	0.46	0.32					0.49	0.2					0.52	0.14					0.47	0.23
12:34:24	4	5	12	12:33:03	00:01:21	NW	2.35619	135	3	0.46	0.32					0.49	0.2					0.53	0.15					0.46	0.22
12:34:25	4	5	12	12:33:03	00:01:22	NW	2.35619	135	3	0.47	0.33					0.49	0.2					0.53	0.15					0.48	0.24
12:34:25	4	5	12	12:33:03	00:01:22	NW	2.35619	135	3	0.48	0.34					0.49	0.2					0.53	0.15					0.49	0.25
12:34:26	4	5	12	12:33:03	00:01:23	NW	2.35619	135	3	0.48	0.34					0.48	0.19					0.53	0.15					0.49	0.25
12:34:26	4	5	12	12:33:03	00:01:23	NW	2.35619	135	3	0.49	0.35					0.49	0.2					0.53	0.15					0.49	0.25
12:34:27	4	5	12	12:33:03	00:01:24	NW	2.35619	135	3	0.48	0.34					0.49	0.2					0.53	0.15					0.48	0.24
12:34:27	4	5	12	12:33:03	00:01:24	NW	2.35619	135	3	0.46	0.32					0.49	0.2					0.53	0.15					0.47	0.23
12:34:28	4	5	12	12:33:03	00:01:25	NW	2.35619	135	3	0.45	0.31					0.49	0.2					0.53	0.15					0.46	0.22
12:34:28	4	5	12	12:33:03	00:01:25	NW	2.35619	135	3	0.45	0.31					0.48	0.19					0.52	0.14					0.47	0.23
12:34:29	4	5	12	12:33:03	00:01:26	NW	2.35619	135	3	0.44	0.3					0.48	0.19					0.52	0.14					0.46	0.22
12:34:29	4	5	12	12:33:03	00:01:26	NW	2.35619	135	3	0.43	0.29					0.48	0.19					0.52	0.14					0.46	0.22
12:34:30	4	5	12	12:33:03	00:01:27	NW	2.35619	135	3	0.44	0.3					0.48	0.19					0.52	0.14					0.46	0.22
12:34:30	4	5	12	12:33:03	00:01:27	NW	2.35619	135	3	0.43	0.29					0.48	0.19					0.52	0.14					0.47	0.23
12:34:31	4	5	12	12:33:03	00:01:28	NW	2.35619	135	3	0.42	0.28					0.48	0.19					0.52	0.14					0.48	0.24
12:34:31	4	5	12	12:33:03	00:01:28	NW	2.35619	135	3	0.41	0.27					0.47	0.18					0.52	0.14					0.48	0.24
12:34:32	4	5	12	12:33:03	00:01:29	NW	2.35619	135	3	0.41	0.27					0.47	0.18					0.51	0.13					0.48	0.24
12:34:32	4	5	12	12:33:03	00:01:29	NW	2.35619	135	3	0.4	0.26					0.46	0.17					0.51	0.13					0.48	0.24
12:34:33	4	5	12	12:33:03	00:01:30	NW	2.35619	135	3	0.4	0.26					0.45	0.16					0.51	0.13					0.48	0.24
12:34:33	4	5	12	12:33:03	00:01:30	NW	2.35619	135	3	0.44	0.3					0.45	0.16					0.5	0.12					0.47	0.23
12:34:34	4	5	12	12:33:03	00:01:31	NW	2.35619	135	3	0.46	0.32					0.45	0.16					0.5	0.12					0.47	0.23
12:34:34	4	5	12	12:33:03	00:01:31	NW	2.35619	135	3	0.48	0.34					0.44	0.15					0.49	0.11					0.46	0.22
12:34:35	4	5	12	12:33:03	00:01:32	NW	2.35619	135	3	0.49	0.35					0.44	0.15					0.49	0.11					0.45	0.21
12:34:35	4	5	12	12:33:03	00:01:32	NW	2.35619	135	3	0.49	0.35					0.44	0.15					0.49	0.11					0.45	0.21
12:34:36	4	5	12	12:33:03	00:01:33	NW	2.35619	135	3	0.5	0.36					0.43	0.14					0.49	0.11					0.45	0.21
12:34:36	4	5	12	12:33:03	00:01:33	NW	2.35619	135	3	0.51	0.37					0.43	0.14					0.49	0.11					0.44	0.2
12:34:37	4	5	12	12:33:03	00:01:34	NW	2.35619	135	3	0.5	0.36					0.43	0.14					0.49	0.11					0.44	0.2
12:34:37	4	5	12	12:33:03	00:01:34	NW	2.35619	135	3	0.5	0.36					0.43	0.14					0.49	0.11					0.43	0.19
12:34:38	4	5	12	12:33:03	00:01:35	NW	2.35619	135	3	0.5	0.36					0.43	0.14					0.48	0.1					0.43	0.19
12:34:38	4	5	12	12:33:03	00:01:35	NW	2.35619	135	3	0.5	0.36					0.42	0.13					0.48	0.1					0.43	0.19
12:34:39	4	5	12	12:33:03	00:01:36	NW	2.35619	135	3	0.49	0.35					0.42	0.13					0.48	0.1					0.43	0.19
12:34:39	4	5	12	12:33:03	00:01:36	NW	2.35619	135	3	0.5	0.36					0.41	0.12					0.47	0.09					0.44	0.2
12:34:40	4	5	12	12:33:03	00:01:37	NW	2.35619	135	3	0.49	0.35					0.41	0.12					0.47	0.09					0.45	0.21
12:34:40	4	5	12	12:33:03	00:01:37	NW	2.35619	135	3	0.49	0.35					0.4	0.11					0.47	0.09					0.46	0.22
12:34:41	4	5	12	12:33:03	00:01:38	NW	2.35619	135	3	0.48	0.34					0.4	0.11					0.47	0.09					0.47	0.23
12:34:41	4	5	12	12:33:03	00:01:38	NW	2.35619	135	3	0.47	0.33					0.4	0.11					0.46	0.08					0.48	0.24
12:34:42	4	5	12	12:33:03	00:01:39	NW	2.35619	135	3	0.45	0.31					0.39	0.1					0.46	0.08					0.49	0.25
12:34:42	4	5	12	12:33:03	00:01:39	NW	2.35619	135	3	0.45	0.31					0.39	0.1					0.46	0.08					0.49	0.25
12:34:43	4	5	12	12:33:03	00:01:40	NW	2.35619	135	3	0.44	0.3					0.39	0.1					0.46	0.08					0.49	0.25
12:34:43	4	5	12	12:33:03	00:01:40	NW	2.35619	135	3	0.43	0.29					0.38	0.09					0.46	0.08					0.5	0.26
12:34:44	4	5	12	12:33:03	00:01:41	NW	2.35619	135	3	0.43	0.29					0.38	0.09					0.46	0.08					0.5	0.26
12:34:44	4	5	12	12:33:03	00:01:41	NW	2.35619	135	3	0.43	0.29					0.38	0.09					0.45	0.07					0.51	0.27
12:34:45	4	5	12	12:33:03	00:01:42	NW	2.35619	135	3	0.44	0.3					0.38	0.09					0.45	0.07					0.51	0.27
12:34:45	4	5	12	12:33:03	00:01:42	NW	2.35619	135	3	0.44	0.3					0.38	0.09					0.45	0.07					0.51	0.27
12:34:46	4	5	12	12:33:03	00:01:43	NW	2.35619	135	3	0.43	0.29					0.37	0.08					0.45	0.07					0.51	0.27
12:34:46	4	5	12	12:33:03	00:01:43	NW	2.35619	135	3	0.43	0.29					0.37	0.08					0.45	0.07					0.52	0.28
12:34:47	4	5	12	12:33:03	00:01:44	NW	2.35619	135	3	0.43	0.29					0.37	0.08					0.45	0.07					0.52	0.28
12:34:47	4	5	12	12:33:03	00:01:44	NW	2.35619	135	3	0.43	0.29					0.37	0.08					0.45	0.07					0.51	0.27
12:34:48	4	5	12	12:33:03	00:01:45	NW	2.35619	135	3	0.41	0.27					0.37	0.08					0.45	0.07					0.51	0.27
12:34:48	4	5	12	12:33:03	00:01:45	NW	2.35619	135	3	0.39	0.25					0.37	0.08					0.45	0.07					0.51	0.27
12:34:49	4	5	12	12:33:03	00:01:46	NW	2.35619	135	3	0.38	0.24					0.37	0.08					0.45	0.07					0.51	0.27
12:34:49	4	5	12	12:33:03	00:01:46	NW	2.35619	135	3	0.37	0.23					0.36	0.07					0.44	0.06					0.5	0.26
12:34:50	4	5	12	12:33:03	00:01:47	NW	2.35619	135	3	0.36	0.22					0.36	0.07					0.44	0.06					0.5	0.26
12:34:50	4	5	12	12:33:03	00:01:47	NW	2.35619	135	3	0.35	0.21					0.36	0.07					0.43	0.05					0.5	0.26
12:34:51	4	5	12	12:33:03	00:01:48	NW	2.35619	135	3	0.34	0.2					0.36	0.07					0.44	0.06					0.5	0.26
12:34:51	4	5	12	12:33:03	00:01:48	NW	2.35619	135	3	0.33	0.19					0.36	0.07					0.44	0.06					0.49	0.25
12:34:52	4	5	12	12:33:03	00:01:49	NW	2.35619	135	3	0.33	0.19					0.35	0.06					0.43	0.05					0.49	0.25
12:34:52	4	5	12	12:33:03	00:01:49	NW	2.35619	135	3	0.33	0.19					0.35	0.06					0.43	0.05					0.48	0.24
12:34:53	4	5	12	12:33:03	00:01:50	NW	2.35619	135	3	0.33	0.19					0.35	0.06					0.43	0.05					0.48	0.24
12:34:53	4	5	12	12:33:03	00:01:50	NW	2.35619	135	3	0.33	0.19					0.35	0.06					0.43	0.05					0.47	0.23
12:34:54	4	5	12	12:33:03	00:01:51	NW	2.35619	135	3	0.32	0.18					0.35	0.06					0.43	0.05					0.47	0.23
12:34:54	4	5	12	12:33:03	00:01:51	NW	2.35619	135	3	0.31	0.17					0.35	0.06					0.43	0.05					0.47	0.23
12:34:55	4	5	12	12:33:03	00:01:52	NW	2.35619	135	3	0.31	0.17					0.35	0.06					0.43	0.05					0.47	0.23
12:34:55	4	5	12	12:33:03	00:01:52	NW	2.35619	135	3	0.31	0.17					0.34	0.05					0.43	0.05					0.47	0.23
12:34:56	4	5	12	12:33:03	00:01:53	NW	2.35619	135	3	0.3	0.16					0.34	0.05					0.43	0.05					0.47	0.23
12:34:56	4	5	12	12:33:03	00:01:53	NW	2.35619	135	3	0.3	0.16					0.34	0.05					0.43	0.05					0.46	0.22
12:34:57	4	5	12	12:33:03	00:01:54	NW	2.35619	135	3	0.3	0.16					0.34	0.05					0.42	0.04					0.45	0.21
12:34:57	4	5	12	12:33:03	00:01:54	NW	2.35619	135	3	0.29	0.15					0.34	0.05					0.42	0.04					0.45	0.21
12:34:58	4	5	12	12:33:03	00:01:55	NW	2.35619	135	3	0.29	0.15					0.34	0.05					0.42	0.04					0.45	0.21
12:34:58	4	5	12	12:33:03	00:01:55	NW	2.35619	135	3	0.29	0.15					0.33	0.04					0.42	0.04					0.44	0.2
12:34:59	4	5	12	12:33:03	00:01:56	NW	2.35619	135	3	0.28	0.14					0.34	0.05					0.42	0.04					0.44	0.2
12:34:59	4	5	12	12:33:03	00:01:56	NW	2.35619	135	3	0.28	0.14					0.33	0.04					0.42	0.04					0.44	0.2
12:35:00	4	5	12	12:33:03	00:01:57	NW	2.35619	135	3	0.28	0.14					0.33	0.04					0.42	0.04					0.43	0.19
12:35:00	4	5	12	12:33:03	00:01:57	NW	2.35619	135	3	0.28	0.14					0.33	0.04					0.42	0.04					0.43	0.19
12:35:01	4	5	12	12:33:03	00:01:58	NW	2.35619	135	3	0.28	0.14					0.33	0.04					0.42	0.04					0.43	0.19
12:35:01	4	5	12	12:33:03	00:01:58	NW	2.35619	135	3	0.27	0.13					0.33	0.04					0.42	0.04					0.42	0.18
12:35:02	4	5	12	12:33:03	00:01:59	NW	2.35619	135	3	0.27	0.13					0.33	0.04					0.41	0.03					0.42	0.18
12:35:02	4	5	12	12:33:03	00:01:59	NW	2.35619	135	3	0.27	0.13					0.33	0.04					0.41	0.03					0.42	0.18
12:35:03	4	5	12	12:33:03	00:02:00	NW	2.35619	135	3	0.27	0.13					0.33	0.04					0.41	0.03					0.41	0.17
12:35:03	4	5	12	12:33:03	00:02:00	NW	2.35619	135	3	0.28	0.14					0.33	0.04					0.41	0.03					0.41	0.17
12:35:04	4	5	12	12:33:03	00:02:01	NW	2.35619	135	3	0.28	0.14					0.33	0.04					0.41	0.03					0.41	0.17
12:35:04	4	5	12	12:33:03	00:02:01	NW	2.35619	135	3	0.28	0.14					0.33	0.04					0.41	0.03					0.41	0.17
12:35:05	4	5	12	12:33:03	00:02:02	NW	2.35619	135	3	0.29	0.15					0.33	0.04					0.41	0.03					0.41	0.17
12:35:05	4	5	12	12:33:03	00:02:02	NW	2.35619	135	3	0.29	0.15					0.33	0.04					0.41	0.03					0.4	0.16
12:35:06	4	5	12	12:33:03	00:02:03	NW	2.35619	135	3	0.29	0.15					0.32	0.03					0.41	0.03					0.4	0.16
12:35:06	4	5	12	12:33:03	00:02:03	NW	2.35619	135	3	0.29	0.15					0.32	0.03					0.41	0.03					0.39	0.15
12:35:07	4	5	12	12:33:03	00:02:04	NW	2.35619	135	3	0.29	0.15					0.32	0.03					0.41	0.03					0.39	0.15
12:35:07	4	5	12	12:33:03	00:02:04	NW	2.35619	135	3	0.29	0.15					0.32	0.03					0.41	0.03					0.39	0.15
12:35:08	4	5	12	12:33:03	00:02:05	NW	2.35619	135	3	0.28	0.14					0.32	0.03					0.41	0.03					0.39	0.15
12:35:08	4	5	12	12:33:03	00:02:05	NW	2.35619	135	3	0.27	0.13					0.32	0.03					0.41	0.03					0.4	0.16
12:35:09	4	5	12	12:33:03	00:02:06	NW	2.35619	135	3	0.27	0.13					0.32	0.03					0.41	0.03					0.4	0.16
12:35:09	4	5	12	12:33:03	00:02:06	NW	2.35619	135	3	0.26	0.12					0.32	0.03					0.41	0.03					0.4	0.16
12:35:10	4	5	12	12:33:03	00:02:07	NW	2.35619	135	3	0.26	0.12					0.32	0.03					0.41	0.03					0.39	0.15
12:35:10	4	5	12	12:33:03	00:02:07	NW	2.35619	135	3	0.25	0.11					0.32	0.03					0.41	0.03					0.39	0.15
12:35:11	4	5	12	12:33:03	00:02:08	NW	2.35619	135	3	0.25	0.11					0.32	0.03					0.41	0.03					0.39	0.15
12:35:11	4	5	12	12:33:03	00:02:08	NW	2.35619	135	3	0.25	0.11					0.31	0.02					0.41	0.03					0.38	0.14
12:35:12	4	5	12	12:33:03	00:02:09	NW	2.35619	135	3	0.25	0.11					0.31	0.02					0.41	0.03					0.38	0.14
12:35:12	4	5	12	12:33:03	00:02:09	NW	2.35619	135	3	0.25	0.11					0.31	0.02					0.41	0.03					0.38	0.14
12:35:13	4	5	12	12:33:03	00:02:10	NW	2.35619	135	3	0.24	0.1					0.31	0.02					0.41	0.03					0.38	0.14
12:35:13	4	5	12	12:33:03	00:02:10	NW	2.35619	135	3	0.24	0.1					0.31	0.02					0.41	0.03					0.37	0.13
12:35:14	4	5	12	12:33:03	00:02:11	NW	2.35619	135	3	0.24	0.1					0.31	0.02					0.4	0.02					0.37	0.13
12:35:14	4	5	12	12:33:03	00:02:11	NW	2.35619	135	3	0.24	0.1					0.31	0.02					0.4	0.02					0.37	0.13
12:35:15	4	5	12	12:33:03	00:02:12	NW	2.35619	135	3	0.24	0.1					0.31	0.02					0.4	0.02					0.37	0.13
12:35:15	4	5	12	12:33:03	00:02:12	NW	2.35619	135	3	0.24	0.1					0.31	0.02					0.4	0.02					0.36	0.12
12:35:16	4	5	12	12:33:03	00:02:13	NW	2.35619	135	3	0.24	0.1					0.31	0.02					0.4	0.02					0.36	0.12
12:35:16	4	5	12	12:33:03	00:02:13	NW	2.35619	135	3	0.23	0.09					0.31	0.02					0.4	0.02					0.36	0.12
12:35:17	4	5	12	12:33:03	00:02:14	NW	2.35619	135	3	0.24	0.1					0.31	0.02					0.4	0.02					0.36	0.12
12:35:17	4	5	12	12:33:03	00:02:14	NW	2.35619	135	3	0.24	0.1					0.31	0.02					0.4	0.02					0.36	0.12
12:35:18	4	5	12	12:33:03	00:02:15	NW	2.35619	135	3	0.24	0.1					0.31	0.02					0.4	0.02					0.36	0.12
12:35:18	4	5	12	12:33:03	00:02:15	NW	2.35619	135	3	0.24	0.1					0.31	0.02					0.4	0.02					0.37	0.13
12:35:19	4	5	12	12:33:03	00:02:16	NW	2.35619	135	3	0.24	0.1					0.31	0.02					0.4	0.02					0.37	0.13
12:35:19	4	5	12	12:33:03	00:02:16	NW	2.35619	135	3	0.25	0.11					0.31	0.02					0.4	0.02					0.37	0.13
12:35:20	4	5	12	12:33:03	00:02:17	NW	2.35619	135	3	0.25	0.11					0.31	0.02					0.4	0.02					0.37	0.13
12:35:20	4	5	12	12:33:03	00:02:17	NW	2.35619	135	3	0.25	0.11					0.31	0.02					0.4	0.02					0.37	0.13
12:35:21	4	5	12	12:33:03	00:02:18	NW	2.35619	135	3	0.24	0.1					0.3	0.01					0.4	0.02					0.38	0.14
12:35:21	4	5	12	12:33:03	00:02:18	NW	2.35619	135	3	0.25	0.11					0.31	0.02					0.4	0.02					0.38	0.14
12:35:22	4	5	12	12:33:03	00:02:19	NW	2.35619	135	3	0.25	0.11					0.31	0.02					0.4	0.02					0.39	0.15
12:35:22	4	5	12	12:33:03	00:02:19	NW	2.35619	135	3	0.25	0.11					0.31	0.02					0.4	0.02					0.39	0.15
12:35:23	4	5	12	12:33:03	00:02:20	NW	2.35619	135	3	0.25	0.11					0.31	0.02					0.4	0.02					0.39	0.15
12:35:23	4	5	12	12:33:03	00:02:20	NW	2.35619	135	3	0.25	0.11					0.3	0.01					0.4	0.02					0.4	0.16
12:35:24	4	5	12	12:33:03	00:02:21	NW	2.35619	135	3	0.26	0.12					0.31	0.02					0.4	0.02					0.4	0.16
12:35:24	4	5	12	12:33:03	00:02:21	NW	2.35619	135	3	0.26	0.12					0.31	0.02					0.4	0.02					0.41	0.17
12:35:25	4	5	12	12:33:03	00:02:22	NW	2.35619	135	3	0.26	0.12					0.3	0.01					0.4	0.02					0.41	0.17
12:35:25	4	5	12	12:33:03	00:02:22	NW	2.35619	135	3	0.25	0.11					0.3	0.01					0.4	0.02					0.41	0.17
12:35:26	4	5	12	12:33:03	00:02:23	NW	2.35619	135	3	0.25	0.11					0.3	0.01					0.4	0.02					0.41	0.17
12:35:26	4	5	12	12:33:03	00:02:23	NW	2.35619	135	3	0.24	0.1					0.3	0.01					0.4	0.02					0.4	0.16
12:35:27	4	5	12	12:33:03	00:02:24	NW	2.35619	135	3	0.24	0.1					0.3	0.01					0.4	0.02					0.41	0.17
12:35:27	4	5	12	12:33:03	00:02:24	NW	2.35619	135	3	0.24	0.1					0.3	0.01					0.39	0.01					0.4	0.16
12:35:28	4	5	12	12:33:03	00:02:25	NW	2.35619	135	3	0.23	0.09					0.3	0.01					0.4	0.02					0.4	0.16
12:35:28	4	5	12	12:33:03	00:02:25	NW	2.35619	135	3	0.23	0.09					0.3	0.01					0.4	0.02					0.4	0.16
12:35:29	4	5	12	12:33:03	00:02:26	NW	2.35619	135	3	0.23	0.09					0.3	0.01					0.39	0.01					0.39	0.15
12:35:29	4	5	12	12:33:03	00:02:26	NW	2.35619	135	3	0.23	0.09					0.3	0.01					0.39	0.01					0.4	0.16
12:35:30	4	5	12	12:33:03	00:02:27	NW	2.35619	135	3	0.22	0.08					0.3	0.01					0.4	0.02					0.39	0.15
12:35:30	4	5	12	12:33:03	00:02:27	NW	2.35619	135	3	0.22	0.08					0.3	0.01					0.4	0.02					0.39	0.15
12:35:31	4	5	12	12:33:03	00:02:28	NW	2.35619	135	3	0.22	0.08					0.3	0.01					0.4	0.02					0.39	0.15
12:35:31	4	5	12	12:33:03	00:02:28	NW	2.35619	135	3	0.22	0.08					0.3	0.01					0.4	0.02					0.39	0.15
12:35:32	4	5	12	12:33:03	00:02:29	NW	2.35619	135	3	0.22	0.08					0.3	0.01					0.4	0.02					0.39	0.15
12:35:32	4	5	12	12:33:03	00:02:29	NW	2.35619	135	3	0.22	0.08					0.3	0.01					0.4	0.02					0.39	0.15
12:35:33	4	5	12	12:33:03	00:02:30	NW	2.35619	135	3	0.22	0.08					0.3	0.01					0.4	0.02					0.4	0.16
12:35:33	4	5	12	12:33:03	00:02:30	NW	2.35619	135	3	0.22	0.08					0.3	0.01					0.4	0.02					0.4	0.16
12:35:34	4	5	12	12:33:03	00:02:31	NW	2.35619	135	3	0.22	0.08					0.3	0.01					0.39	0.01					0.4	0.16
12:35:34	4	5	12	12:33:03	00:02:31	NW	2.35619	135	3	0.22	0.08					0.3	0.01					0.4	0.02					0.41	0.17
12:35:35	4	5	12	12:33:03	00:02:32	NW	2.35619	135	3	0.22	0.08					0.3	0.01					0.39	0.01					0.41	0.17
12:35:35	4	5	12	12:33:03	00:02:32	NW	2.35619	135	3	0.22	0.08					0.3	0.01					0.4	0.02					0.4	0.16
12:35:36	4	5	12	12:33:03	00:02:33	NW	2.35619	135	3	0.22	0.08					0.3	0.01					0.39	0.01					0.4	0.16
12:35:36	4	5	12	12:33:03	00:02:33	NW	2.35619	135	3	0.22	0.08					0.3	0.01					0.39	0.01					0.4	0.16
12:35:37	4	5	12	12:33:03	00:02:34	NW	2.35619	135	3	0.22	0.08					0.3	0.01					0.39	0.01					0.4	0.16
12:35:36	5	8	12	12:35:36	00:00:00	W	3.14159	180	3	0.22	0.06	0	0.0786755	0.07	0.45	0.3	0.01	0	0.0730795	0.04	0.26	0.39	0	0	0.049106	0.02	0.19	0.4	0.12	0	0.106325	0.1	0.3
12:35:37	5	8	12	12:35:36	00:00:01	W	3.14159	180	3	0.22	0.06					0.3	0.01					0.39	0					0.4	0.12
12:35:37	5	8	12	12:35:36	00:00:01	W	3.14159	180	3	0.22	0.06					0.3	0.01					0.39	0					0.39	0.11
12:35:38	5	8	12	12:35:36	00:00:02	W	3.14159	180	3	0.22	0.06					0.3	0.01					0.39	0					0.39	0.11
12:35:38	5	8	12	12:35:36	00:00:02	W	3.14159	180	3	0.22	0.06					0.3	0.01					0.39	0					0.39	0.11
12:35:39	5	8	12	12:35:36	00:00:03	W	3.14159	180	3	0.23	0.07					0.3	0.01					0.39	0					0.39	0.11
12:35:39	5	8	12	12:35:36	00:00:03	W	3.14159	180	3	0.23	0.07					0.3	0.01					0.39	0					0.39	0.11
12:35:40	5	8	12	12:35:36	00:00:04	W	3.14159	180	3	0.23	0.07					0.3	0.01					0.39	0					0.4	0.12
12:35:40	5	8	12	12:35:36	00:00:04	W	3.14159	180	3	0.24	0.08					0.3	0.01					0.39	0					0.4	0.12
12:35:41	5	8	12	12:35:36	00:00:05	W	3.14159	180	3	0.24	0.08					0.3	0.01					0.39	0					0.4	0.12
12:35:41	5	8	12	12:35:36	00:00:05	W	3.14159	180	3	0.24	0.08					0.29	0					0.39	0					0.4	0.12
12:35:42	5	8	12	12:35:36	00:00:06	W	3.14159	180	3	0.25	0.09					0.29	0					0.39	0					0.39	0.11
12:35:42	5	8	12	12:35:36	00:00:06	W	3.14159	180	3	0.25	0.09					0.3	0.01					0.39	0					0.39	0.11
12:35:43	5	8	12	12:35:36	00:00:07	W	3.14159	180	3	0.25	0.09					0.3	0.01					0.39	0					0.38	0.1
12:35:43	5	8	12	12:35:36	00:00:07	W	3.14159	180	3	0.25	0.09					0.3	0.01					0.39	0					0.38	0.1
12:35:44	5	8	12	12:35:36	00:00:08	W	3.14159	180	3	0.24	0.08					0.3	0.01					0.39	0					0.38	0.1
12:35:44	5	8	12	12:35:36	00:00:08	W	3.14159	180	3	0.24	0.08					0.29	0					0.4	0.01					0.38	0.1
12:35:45	5	8	12	12:35:36	00:00:09	W	3.14159	180	3	0.24	0.08					0.3	0.01					0.39	0					0.38	0.1
12:35:45	5	8	12	12:35:36	00:00:09	W	3.14159	180	3	0.24	0.08					0.3	0.01					0.39	0					0.38	0.1
12:35:46	5	8	12	12:35:36	00:00:10	W	3.14159	180	3	0.24	0.08					0.3	0.01					0.39	0					0.38	0.1
12:35:46	5	8	12	12:35:36	00:00:10	W	3.14159	180	3	0.24	0.08					0.3	0.01					0.39	0					0.38	0.1
12:35:47	5	8	12	12:35:36	00:00:11	W	3.14159	180	3	0.24	0.08					0.3	0.01					0.39	0					0.38	0.1
12:35:47	5	8	12	12:35:36	00:00:11	W	3.14159	180	3	0.24	0.08					0.3	0.01					0.39	0					0.38	0.1
12:35:48	5	8	12	12:35:36	00:00:12	W	3.14159	180	3	0.25	0.09					0.3	0.01					0.39	0					0.38	0.1
12:35:48	5	8	12	12:35:36	00:00:12	W	3.14159	180	3	0.25	0.09					0.3	0.01					0.39	0					0.38	0.1
12:35:49	5	8	12	12:35:36	00:00:13	W	3.14159	180	3	0.25	0.09					0.3	0.01					0.39	0					0.38	0.1
12:35:49	5	8	12	12:35:36	00:00:13	W	3.14159	180	3	0.24	0.08					0.3	0.01					0.39	0					0.38	0.1
12:35:50	5	8	12	12:35:36	00:00:14	W	3.14159	180	3	0.24	0.08					0.3	0.01					0.39	0					0.38	0.1
12:35:50	5	8	12	12:35:36	00:00:14	W	3.14159	180	3	0.23	0.07					0.3	0.01					0.39	0					0.38	0.1
12:35:51	5	8	12	12:35:36	00:00:15	W	3.14159	180	3	0.23	0.07					0.3	0.01					0.39	0					0.38	0.1
12:35:51	5	8	12	12:35:36	00:00:15	W	3.14159	180	3	0.23	0.07					0.3	0.01					0.39	0					0.38	0.1
12:35:52	5	8	12	12:35:36	00:00:16	W	3.14159	180	3	0.23	0.07					0.3	0.01					0.39	0					0.37	0.09
12:35:52	5	8	12	12:35:36	00:00:16	W	3.14159	180	3	0.23	0.07					0.3	0.01					0.39	0					0.37	0.09
12:35:53	5	8	12	12:35:36	00:00:17	W	3.14159	180	3	0.23	0.07					0.3	0.01					0.4	0.01					0.37	0.09
12:35:54	5	8	12	12:35:36	00:00:18	W	3.14159	180	3	0.23	0.07					0.3	0.01					0.4	0.01					0.37	0.09
12:35:54	5	8	12	12:35:36	00:00:18	W	3.14159	180	3	0.23	0.07					0.31	0.02					0.4	0.01					0.37	0.09
12:35:55	5	8	12	12:35:36	00:00:19	W	3.14159	180	3	0.23	0.07					0.31	0.02					0.4	0.01					0.37	0.09
12:35:55	5	8	12	12:35:36	00:00:19	W	3.14159	180	3	0.23	0.07					0.31	0.02					0.4	0.01					0.36	0.08
12:35:56	5	8	12	12:35:36	00:00:20	W	3.14159	180	3	0.23	0.07					0.31	0.02					0.4	0.01					0.36	0.08
12:35:56	5	8	12	12:35:36	00:00:20	W	3.14159	180	3	0.23	0.07					0.3	0.01					0.4	0.01					0.36	0.08
12:35:57	5	8	12	12:35:36	00:00:21	W	3.14159	180	3	0.23	0.07					0.3	0.01					0.4	0.01					0.36	0.08
12:35:57	5	8	12	12:35:36	00:00:21	W	3.14159	180	3	0.23	0.07					0.3	0.01					0.4	0.01					0.36	0.08
12:35:57	5	8	12	12:35:36	00:00:21	W	3.14159	180	3	0.23	0.07					0.3	0.01					0.4	0.01					0.36	0.08
12:35:58	5	8	12	12:35:36	00:00:22	W	3.14159	180	3	0.23	0.07					0.3	0.01					0.4	0.01					0.35	0.07
12:35:59	5	8	12	12:35:36	00:00:23	W	3.14159	180	3	0.24	0.08					0.3	0.01					0.4	0.01					0.36	0.08
12:35:59	5	8	12	12:35:36	00:00:23	W	3.14159	180	3	0.24	0.08					0.3	0.01					0.4	0.01					0.35	0.07
12:36:00	5	8	12	12:35:36	00:00:24	W	3.14159	180	3	0.24	0.08					0.3	0.01					0.4	0.01					0.35	0.07
12:36:00	5	8	12	12:35:36	00:00:24	W	3.14159	180	3	0.24	0.08					0.3	0.01					0.4	0.01					0.35	0.07
12:36:01	5	8	12	12:35:36	00:00:25	W	3.14159	180	3	0.24	0.08					0.3	0.01					0.4	0.01					0.35	0.07
12:36:01	5	8	12	12:35:36	00:00:25	W	3.14159	180	3	0.24	0.08					0.3	0.01					0.39	0					0.35	0.07
12:36:02	5	8	12	12:35:36	00:00:26	W	3.14159	180	3	0.24	0.08					0.3	0.01					0.4	0.01					0.35	0.07
12:36:02	5	8	12	12:35:36	00:00:26	W	3.14159	180	3	0.24	0.08					0.3	0.01					0.4	0.01					0.35	0.07
12:36:03	5	8	12	12:35:36	00:00:27	W	3.14159	180	3	0.24	0.08					0.31	0.02					0.4	0.01					0.35	0.07
12:36:03	5	8	12	12:35:36	00:00:27	W	3.14159	180	3	0.23	0.07					0.3	0.01					0.4	0.01					0.35	0.07
12:36:04	5	8	12	12:35:36	00:00:28	W	3.14159	180	3	0.23	0.07					0.31	0.02					0.4	0.01					0.36	0.08
12:36:04	5	8	12	12:35:36	00:00:28	W	3.14159	180	3	0.23	0.07					0.31	0.02					0.4	0.01					0.35	0.07
12:36:05	5	8	12	12:35:36	00:00:29	W	3.14159	180	3	0.23	0.07					0.3	0.01					0.4	0.01					0.35	0.07
12:36:05	5	8	12	12:35:36	00:00:29	W	3.14159	180	3	0.23	0.07					0.3	0.01					0.4	0.01					0.36	0.08
12:36:06	5	8	12	12:35:36	00:00:30	W	3.14159	180	3	0.23	0.07					0.3	0.01					0.4	0.01					0.35	0.07
12:36:06	5	8	12	12:35:36	00:00:30	W	3.14159	180	3	0.23	0.07					0.31	0.02					0.4	0.01					0.35	0.07
12:36:07	5	8	12	12:35:36	00:00:31	W	3.14159	180	3	0.23	0.07					0.3	0.01					0.4	0.01					0.35	0.07
12:36:07	5	8	12	12:35:36	00:00:31	W	3.14159	180	3	0.23	0.07					0.31	0.02					0.4	0.01					0.35	0.07
12:36:08	5	8	12	12:35:36	00:00:32	W	3.14159	180	3	0.23	0.07					0.31	0.02					0.4	0.01					0.35	0.07
12:36:08	5	8	12	12:35:36	00:00:32	W	3.14159	180	3	0.23	0.07					0.31	0.02					0.4	0.01					0.35	0.07
12:36:09	5	8	12	12:35:36	00:00:33	W	3.14159	180	3	0.23	0.07					0.3	0.01					0.4	0.01					0.35	0.07
12:36:09	5	8	12	12:35:36	00:00:33	W	3.14159	180	3	0.23	0.07					0.3	0.01					0.39	0					0.36	0.08
12:36:10	5	8	12	12:35:36	00:00:34	W	3.14159	180	3	0.23	0.07					0.3	0.01					0.4	0.01					0.35	0.07
12:36:10	5	8	12	12:35:36	00:00:34	W	3.14159	180	3	0.23	0.07					0.3	0.01					0.4	0.01					0.36	0.08
12:36:11	5	8	12	12:35:36	00:00:35	W	3.14159	180	3	0.23	0.07					0.3	0.01					0.4	0.01					0.36	0.08
12:36:11	5	8	12	12:35:36	00:00:35	W	3.14159	180	3	0.23	0.07					0.31	0.02					0.4	0.01					0.36	0.08
12:36:12	5	8	12	12:35:36	00:00:36	W	3.14159	180	3	0.23	0.07					0.31	0.02					0.4	0.01					0.38	0.1
12:36:12	5	8	12	12:35:36	00:00:36	W	3.14159	180	3	0.23	0.07					0.31	0.02					0.41	0.02					0.41	0.13
12:36:13	5	8	12	12:35:36	00:00:37	W	3.14159	180	3	0.23	0.07					0.31	0.02					0.4	0.01					0.43	0.15
12:36:13	5	8	12	12:35:36	00:00:37	W	3.14159	180	3	0.22	0.06					0.31	0.02					0.4	0.01					0.43	0.15
12:36:14	5	8	12	12:35:36	00:00:38	W	3.14159	180	3	0.22	0.06					0.31	0.02					0.41	0.02					0.44	0.16
12:36:14	5	8	12	12:35:36	00:00:38	W	3.14159	180	3	0.22	0.06					0.31	0.02					0.41	0.02					0.44	0.16
12:36:15	5	8	12	12:35:36	00:00:39	W	3.14159	180	3	0.23	0.07					0.33	0.04					0.42	0.03					0.43	0.15
12:36:15	5	8	12	12:35:36	00:00:39	W	3.14159	180	3	0.23	0.07					0.38	0.09					0.45	0.06					0.43	0.15
12:36:16	5	8	12	12:35:36	00:00:40	W	3.14159	180	3	0.23	0.07					0.42	0.13					0.48	0.09					0.42	0.14
12:36:16	5	8	12	12:35:36	00:00:40	W	3.14159	180	3	0.23	0.07					0.45	0.16					0.5	0.11					0.41	0.13
12:36:17	5	8	12	12:35:36	00:00:41	W	3.14159	180	3	0.23	0.07					0.47	0.18					0.51	0.12					0.41	0.13
12:36:17	5	8	12	12:35:36	00:00:41	W	3.14159	180	3	0.23	0.07					0.49	0.2					0.53	0.14					0.41	0.13
12:36:18	5	8	12	12:35:36	00:00:42	W	3.14159	180	3	0.23	0.07					0.5	0.21					0.53	0.14					0.4	0.12
12:36:18	5	8	12	12:35:36	00:00:42	W	3.14159	180	3	0.23	0.07					0.51	0.22					0.54	0.15					0.4	0.12
12:36:19	5	8	12	12:35:36	00:00:43	W	3.14159	180	3	0.23	0.07					0.52	0.23					0.55	0.16					0.4	0.12
12:36:19	5	8	12	12:35:36	00:00:43	W	3.14159	180	3	0.23	0.07					0.53	0.24					0.55	0.16					0.4	0.12
12:36:20	5	8	12	12:35:36	00:00:44	W	3.14159	180	3	0.23	0.07					0.53	0.24					0.55	0.16					0.42	0.14
12:36:20	5	8	12	12:35:36	00:00:44	W	3.14159	180	3	0.23	0.07					0.54	0.25					0.57	0.18					0.45	0.17
12:36:21	5	8	12	12:35:36	00:00:45	W	3.14159	180	3	0.23	0.07					0.54	0.25					0.57	0.18					0.48	0.2
12:36:21	5	8	12	12:35:36	00:00:45	W	3.14159	180	3	0.23	0.07					0.55	0.26					0.57	0.18					0.51	0.23
12:36:22	5	8	12	12:35:36	00:00:46	W	3.14159	180	3	0.23	0.07					0.55	0.26					0.58	0.19					0.53	0.25
12:36:22	5	8	12	12:35:36	00:00:46	W	3.14159	180	3	0.23	0.07					0.55	0.26					0.58	0.19					0.54	0.26
12:36:23	5	8	12	12:35:36	00:00:47	W	3.14159	180	3	0.23	0.07					0.55	0.26					0.58	0.19					0.54	0.26
12:36:23	5	8	12	12:35:36	00:00:47	W	3.14159	180	3	0.24	0.08					0.55	0.26					0.58	0.19					0.54	0.26
12:36:24	5	8	12	12:35:36	00:00:48	W	3.14159	180	3	0.24	0.08					0.55	0.26					0.58	0.19					0.55	0.27
12:36:24	5	8	12	12:35:36	00:00:48	W	3.14159	180	3	0.24	0.08					0.55	0.26					0.58	0.19					0.56	0.28
12:36:25	5	8	12	12:35:36	00:00:49	W	3.14159	180	3	0.24	0.08					0.55	0.26					0.58	0.19					0.57	0.29
12:36:25	5	8	12	12:35:36	00:00:49	W	3.14159	180	3	0.24	0.08					0.55	0.26					0.58	0.19					0.58	0.3
12:36:26	5	8	12	12:35:36	00:00:50	W	3.14159	180	3	0.24	0.08					0.55	0.26					0.58	0.19					0.57	0.29
12:36:26	5	8	12	12:35:36	00:00:50	W	3.14159	180	3	0.24	0.08					0.55	0.26					0.58	0.19					0.56	0.28
12:36:27	5	8	12	12:35:36	00:00:51	W	3.14159	180	3	0.24	0.08					0.55	0.26					0.58	0.19					0.55	0.27
12:36:27	5	8	12	12:35:36	00:00:51	W	3.14159	180	3	0.24	0.08					0.55	0.26					0.57	0.18					0.53	0.25
12:36:28	5	8	12	12:35:36	00:00:52	W	3.14159	180	3	0.24	0.08					0.54	0.25					0.57	0.18					0.52	0.24
12:36:28	5	8	12	12:35:36	00:00:52	W	3.14159	180	3	0.24	0.08					0.54	0.25					0.57	0.18					0.51	0.23
12:36:29	5	8	12	12:35:36	00:00:53	W	3.14159	180	3	0.24	0.08					0.54	0.25					0.57	0.18					0.5	0.22
12:36:29	5	8	12	12:35:36	00:00:53	W	3.14159	180	3	0.24	0.08					0.54	0.25					0.56	0.17					0.49	0.21
12:36:30	5	8	12	12:35:36	00:00:54	W	3.14159	180	3	0.24	0.08					0.53	0.24					0.56	0.17					0.48	0.2
12:36:30	5	8	12	12:35:36	00:00:54	W	3.14159	180	3	0.25	0.09					0.53	0.24					0.56	0.17					0.47	0.19
12:36:31	5	8	12	12:35:36	00:00:55	W	3.14159	180	3	0.26	0.1					0.53	0.24					0.56	0.17					0.47	0.19
12:36:31	5	8	12	12:35:36	00:00:55	W	3.14159	180	3	0.29	0.13					0.53	0.24					0.55	0.16					0.46	0.18
12:36:32	5	8	12	12:35:36	00:00:56	W	3.14159	180	3	0.41	0.25					0.52	0.23					0.55	0.16					0.45	0.17
12:36:32	5	8	12	12:35:36	00:00:56	W	3.14159	180	3	0.45	0.29					0.51	0.22					0.55	0.16					0.45	0.17
12:36:33	5	8	12	12:35:36	00:00:57	W	3.14159	180	3	0.51	0.35					0.51	0.22					0.54	0.15					0.44	0.16
12:36:33	5	8	12	12:35:36	00:00:57	W	3.14159	180	3	0.58	0.42					0.51	0.22					0.54	0.15					0.44	0.16
12:36:34	5	8	12	12:35:36	00:00:58	W	3.14159	180	3	0.61	0.45					0.5	0.21					0.54	0.15					0.44	0.16
12:36:34	5	8	12	12:35:36	00:00:58	W	3.14159	180	3	0.61	0.45					0.51	0.22					0.54	0.15					0.43	0.15
12:36:35	5	8	12	12:35:36	00:00:59	W	3.14159	180	3	0.58	0.42					0.51	0.22					0.54	0.15					0.43	0.15
12:36:35	5	8	12	12:35:36	00:00:59	W	3.14159	180	3	0.54	0.38					0.5	0.21					0.54	0.15					0.43	0.15
12:36:36	5	8	12	12:35:36	00:01:00	W	3.14159	180	3	0.5	0.34					0.5	0.21					0.53	0.14					0.43	0.15
12:36:36	5	8	12	12:35:36	00:01:00	W	3.14159	180	3	0.47	0.31					0.49	0.2					0.53	0.14					0.43	0.15
12:36:37	5	8	12	12:35:36	00:01:01	W	3.14159	180	3	0.46	0.3					0.49	0.2					0.53	0.14					0.43	0.15
12:36:37	5	8	12	12:35:36	00:01:01	W	3.14159	180	3	0.44	0.28					0.49	0.2					0.53	0.14					0.42	0.14
12:36:38	5	8	12	12:35:36	00:01:02	W	3.14159	180	3	0.43	0.27					0.49	0.2					0.52	0.13					0.42	0.14
12:36:38	5	8	12	12:35:36	00:01:02	W	3.14159	180	3	0.43	0.27					0.48	0.19					0.52	0.13					0.41	0.13
12:36:39	5	8	12	12:35:36	00:01:03	W	3.14159	180	3	0.45	0.29					0.48	0.19					0.52	0.13					0.41	0.13
12:36:39	5	8	12	12:35:36	00:01:03	W	3.14159	180	3	0.44	0.28					0.47	0.18					0.51	0.12					0.41	0.13
12:36:40	5	8	12	12:35:36	00:01:04	W	3.14159	180	3	0.42	0.26					0.47	0.18					0.51	0.12					0.41	0.13
12:36:40	5	8	12	12:35:36	00:01:04	W	3.14159	180	3	0.4	0.24					0.47	0.18					0.51	0.12					0.4	0.12
12:36:41	5	8	12	12:35:36	00:01:05	W	3.14159	180	3	0.38	0.22					0.47	0.18					0.52	0.13					0.4	0.12
12:36:41	5	8	12	12:35:36	00:01:05	W	3.14159	180	3	0.37	0.21					0.48	0.19					0.52	0.13					0.4	0.12
12:36:42	5	8	12	12:35:36	00:01:06	W	3.14159	180	3	0.35	0.19					0.48	0.19					0.52	0.13					0.4	0.12
12:36:42	5	8	12	12:35:36	00:01:06	W	3.14159	180	3	0.34	0.18					0.48	0.19					0.52	0.13					0.39	0.11
12:36:43	5	8	12	12:35:36	00:01:07	W	3.14159	180	3	0.33	0.17					0.48	0.19					0.52	0.13					0.39	0.11
12:36:43	5	8	12	12:35:36	00:01:07	W	3.14159	180	3	0.32	0.16					0.47	0.18					0.51	0.12					0.4	0.12
12:36:44	5	8	12	12:35:36	00:01:08	W	3.14159	180	3	0.31	0.15					0.47	0.18					0.51	0.12					0.4	0.12
12:36:44	5	8	12	12:35:36	00:01:08	W	3.14159	180	3	0.3	0.14					0.47	0.18					0.51	0.12					0.4	0.12
12:36:45	5	8	12	12:35:36	00:01:09	W	3.14159	180	3	0.29	0.13					0.46	0.17					0.51	0.12					0.4	0.12
12:36:45	5	8	12	12:35:36	00:01:09	W	3.14159	180	3	0.29	0.13					0.46	0.17					0.51	0.12					0.41	0.13
12:36:46	5	8	12	12:35:36	00:01:10	W	3.14159	180	3	0.29	0.13					0.46	0.17					0.51	0.12					0.41	0.13
12:36:46	5	8	12	12:35:36	00:01:10	W	3.14159	180	3	0.28	0.12					0.46	0.17					0.51	0.12					0.41	0.13
12:36:47	5	8	12	12:35:36	00:01:11	W	3.14159	180	3	0.28	0.12					0.46	0.17					0.51	0.12					0.41	0.13
12:36:47	5	8	12	12:35:36	00:01:11	W	3.14159	180	3	0.28	0.12					0.46	0.17					0.51	0.12					0.41	0.13
12:36:48	5	8	12	12:35:36	00:01:12	W	3.14159	180	3	0.27	0.11					0.45	0.16					0.5	0.11					0.41	0.13
12:36:48	5	8	12	12:35:36	00:01:12	W	3.14159	180	3	0.27	0.11					0.45	0.16					0.5	0.11					0.41	0.13
12:36:49	5	8	12	12:35:36	00:01:13	W	3.14159	180	3	0.26	0.1					0.45	0.16					0.49	0.1					0.42	0.14
12:36:49	5	8	12	12:35:36	00:01:13	W	3.14159	180	3	0.26	0.1					0.44	0.15					0.49	0.1					0.42	0.14
12:36:50	5	8	12	12:35:36	00:01:14	W	3.14159	180	3	0.26	0.1					0.44	0.15					0.49	0.1					0.42	0.14
12:36:50	5	8	12	12:35:36	00:01:14	W	3.14159	180	3	0.25	0.09					0.43	0.14					0.49	0.1					0.42	0.14
12:36:51	5	8	12	12:35:36	00:01:15	W	3.14159	180	3	0.25	0.09					0.43	0.14					0.48	0.09					0.41	0.13
12:36:51	5	8	12	12:35:36	00:01:15	W	3.14159	180	3	0.25	0.09					0.42	0.13					0.48	0.09					0.41	0.13
12:36:52	5	8	12	12:35:36	00:01:16	W	3.14159	180	3	0.25	0.09					0.42	0.13					0.48	0.09					0.42	0.14
12:36:52	5	8	12	12:35:36	00:01:16	W	3.14159	180	3	0.25	0.09					0.41	0.12					0.47	0.08					0.43	0.15
12:36:53	5	8	12	12:35:36	00:01:17	W	3.14159	180	3	0.24	0.08					0.41	0.12					0.47	0.08					0.43	0.15
12:36:53	5	8	12	12:35:36	00:01:17	W	3.14159	180	3	0.24	0.08					0.4	0.11					0.47	0.08					0.43	0.15
12:36:54	5	8	12	12:35:36	00:01:18	W	3.14159	180	3	0.24	0.08					0.4	0.11					0.47	0.08					0.43	0.15
12:36:54	5	8	12	12:35:36	00:01:18	W	3.14159	180	3	0.23	0.07					0.4	0.11					0.47	0.08					0.43	0.15
12:36:55	5	8	12	12:35:36	00:01:19	W	3.14159	180	3	0.23	0.07					0.39	0.1					0.46	0.07					0.43	0.15
12:36:55	5	8	12	12:35:36	00:01:19	W	3.14159	180	3	0.23	0.07					0.39	0.1					0.46	0.07					0.43	0.15
12:36:56	5	8	12	12:35:36	00:01:20	W	3.14159	180	3	0.23	0.07					0.39	0.1					0.46	0.07					0.43	0.15
12:36:56	5	8	12	12:35:36	00:01:20	W	3.14159	180	3	0.23	0.07					0.39	0.1					0.45	0.06					0.43	0.15
12:36:57	5	8	12	12:35:36	00:01:21	W	3.14159	180	3	0.23	0.07					0.38	0.09					0.45	0.06					0.44	0.16
12:36:57	5	8	12	12:35:36	00:01:21	W	3.14159	180	3	0.22	0.06					0.38	0.09					0.45	0.06					0.45	0.17
12:36:58	5	8	12	12:35:36	00:01:22	W	3.14159	180	3	0.22	0.06					0.38	0.09					0.45	0.06					0.46	0.18
12:36:58	5	8	12	12:35:36	00:01:22	W	3.14159	180	3	0.22	0.06					0.38	0.09					0.45	0.06					0.47	0.19
12:36:59	5	8	12	12:35:36	00:01:23	W	3.14159	180	3	0.22	0.06					0.37	0.08					0.45	0.06					0.47	0.19
12:36:59	5	8	12	12:35:36	00:01:23	W	3.14159	180	3	0.22	0.06					0.37	0.08					0.45	0.06					0.48	0.2
12:37:00	5	8	12	12:35:36	00:01:24	W	3.14159	180	3	0.21	0.05					0.37	0.08					0.45	0.06					0.49	0.21
12:37:00	5	8	12	12:35:36	00:01:24	W	3.14159	180	3	0.21	0.05					0.37	0.08					0.45	0.06					0.5	0.22
12:37:01	5	8	12	12:35:36	00:01:25	W	3.14159	180	3	0.21	0.05					0.37	0.08					0.45	0.06					0.49	0.21
12:37:01	5	8	12	12:35:36	00:01:25	W	3.14159	180	3	0.22	0.06					0.37	0.08					0.44	0.05					0.49	0.21
12:37:02	5	8	12	12:35:36	00:01:26	W	3.14159	180	3	0.23	0.07					0.36	0.07					0.44	0.05					0.48	0.2
12:37:02	5	8	12	12:35:36	00:01:26	W	3.14159	180	3	0.23	0.07					0.36	0.07					0.44	0.05					0.47	0.19
12:37:03	5	8	12	12:35:36	00:01:27	W	3.14159	180	3	0.22	0.06					0.36	0.07					0.44	0.05					0.47	0.19
12:37:03	5	8	12	12:35:36	00:01:27	W	3.14159	180	3	0.22	0.06					0.36	0.07					0.44	0.05					0.48	0.2
12:37:04	5	8	12	12:35:36	00:01:28	W	3.14159	180	3	0.22	0.06					0.36	0.07					0.44	0.05					0.48	0.2
12:37:04	5	8	12	12:35:36	00:01:28	W	3.14159	180	3	0.21	0.05					0.36	0.07					0.44	0.05					0.47	0.19
12:37:05	5	8	12	12:35:36	00:01:29	W	3.14159	180	3	0.22	0.06					0.35	0.06					0.44	0.05					0.47	0.19
12:37:05	5	8	12	12:35:36	00:01:29	W	3.14159	180	3	0.23	0.07					0.35	0.06					0.43	0.04					0.46	0.18
12:37:06	5	8	12	12:35:36	00:01:30	W	3.14159	180	3	0.25	0.09					0.35	0.06					0.43	0.04					0.45	0.17
12:37:06	5	8	12	12:35:36	00:01:30	W	3.14159	180	3	0.26	0.1					0.35	0.06					0.43	0.04					0.44	0.16
12:37:07	5	8	12	12:35:36	00:01:31	W	3.14159	180	3	0.27	0.11					0.35	0.06					0.43	0.04					0.43	0.15
12:37:07	5	8	12	12:35:36	00:01:31	W	3.14159	180	3	0.29	0.13					0.35	0.06					0.43	0.04					0.42	0.14
12:37:08	5	8	12	12:35:36	00:01:32	W	3.14159	180	3	0.3	0.14					0.35	0.06					0.43	0.04					0.41	0.13
12:37:08	5	8	12	12:35:36	00:01:32	W	3.14159	180	3	0.32	0.16					0.35	0.06					0.43	0.04					0.41	0.13
12:37:09	5	8	12	12:35:36	00:01:33	W	3.14159	180	3	0.32	0.16					0.35	0.06					0.43	0.04					0.4	0.12
12:37:09	5	8	12	12:35:36	00:01:33	W	3.14159	180	3	0.31	0.15					0.35	0.06					0.43	0.04					0.4	0.12
12:37:10	5	8	12	12:35:36	00:01:34	W	3.14159	180	3	0.31	0.15					0.34	0.05					0.42	0.03					0.4	0.12
12:37:10	5	8	12	12:35:36	00:01:34	W	3.14159	180	3	0.3	0.14					0.34	0.05					0.43	0.04					0.4	0.12
12:37:11	5	8	12	12:35:36	00:01:35	W	3.14159	180	3	0.29	0.13					0.34	0.05					0.43	0.04					0.39	0.11
12:37:11	5	8	12	12:35:36	00:01:35	W	3.14159	180	3	0.29	0.13					0.34	0.05					0.42	0.03					0.39	0.11
12:37:12	5	8	12	12:35:36	00:01:36	W	3.14159	180	3	0.28	0.12					0.34	0.05					0.42	0.03					0.39	0.11
12:37:12	5	8	12	12:35:36	00:01:36	W	3.14159	180	3	0.28	0.12					0.34	0.05					0.42	0.03					0.39	0.11
12:37:13	5	8	12	12:35:36	00:01:37	W	3.14159	180	3	0.27	0.11					0.34	0.05					0.42	0.03					0.39	0.11
12:37:13	5	8	12	12:35:36	00:01:37	W	3.14159	180	3	0.27	0.11					0.34	0.05					0.42	0.03					0.39	0.11
12:37:14	5	8	12	12:35:36	00:01:38	W	3.14159	180	3	0.26	0.1					0.34	0.05					0.42	0.03					0.39	0.11
12:37:14	5	8	12	12:35:36	00:01:38	W	3.14159	180	3	0.25	0.09					0.34	0.05					0.42	0.03					0.39	0.11
12:37:15	5	8	12	12:35:36	00:01:39	W	3.14159	180	3	0.25	0.09					0.34	0.05					0.42	0.03					0.39	0.11
12:37:15	5	8	12	12:35:36	00:01:39	W	3.14159	180	3	0.25	0.09					0.35	0.06					0.43	0.04					0.38	0.1
12:37:16	5	8	12	12:35:36	00:01:40	W	3.14159	180	3	0.24	0.08					0.35	0.06					0.43	0.04					0.38	0.1
12:37:16	5	8	12	12:35:36	00:01:40	W	3.14159	180	3	0.24	0.08					0.35	0.06					0.43	0.04					0.38	0.1
12:37:17	5	8	12	12:35:36	00:01:41	W	3.14159	180	3	0.24	0.08					0.35	0.06					0.42	0.03					0.38	0.1
12:37:17	5	8	12	12:35:36	00:01:41	W	3.14159	180	3	0.23	0.07					0.34	0.05					0.43	0.04					0.38	0.1
12:37:18	5	8	12	12:35:36	00:01:42	W	3.14159	180	3	0.23	0.07					0.34	0.05					0.42	0.03					0.38	0.1
12:37:18	5	8	12	12:35:36	00:01:42	W	3.14159	180	3	0.23	0.07					0.34	0.05					0.42	0.03					0.38	0.1
12:37:19	5	8	12	12:35:36	00:01:43	W	3.14159	180	3	0.22	0.06					0.34	0.05					0.42	0.03					0.37	0.09
12:37:19	5	8	12	12:35:36	00:01:43	W	3.14159	180	3	0.22	0.06					0.34	0.05					0.43	0.04					0.37	0.09
12:37:20	5	8	12	12:35:36	00:01:44	W	3.14159	180	3	0.22	0.06					0.34	0.05					0.43	0.04					0.37	0.09
12:37:20	5	8	12	12:35:36	00:01:44	W	3.14159	180	3	0.21	0.05					0.35	0.06					0.43	0.04					0.37	0.09
12:37:21	5	8	12	12:35:36	00:01:45	W	3.14159	180	3	0.21	0.05					0.35	0.06					0.43	0.04					0.36	0.08
12:37:21	5	8	12	12:35:36	00:01:45	W	3.14159	180	3	0.22	0.06					0.35	0.06					0.43	0.04					0.36	0.08
12:37:22	5	8	12	12:35:36	00:01:46	W	3.14159	180	3	0.21	0.05					0.35	0.06					0.42	0.03					0.36	0.08
12:37:22	5	8	12	12:35:36	00:01:46	W	3.14159	180	3	0.21	0.05					0.35	0.06					0.43	0.04					0.36	0.08
12:37:23	5	8	12	12:35:36	00:01:47	W	3.14159	180	3	0.21	0.05					0.34	0.05					0.42	0.03					0.36	0.08
12:37:23	5	8	12	12:35:36	00:01:47	W	3.14159	180	3	0.21	0.05					0.34	0.05					0.42	0.03					0.35	0.07
12:37:24	5	8	12	12:35:36	00:01:48	W	3.14159	180	3	0.21	0.05					0.34	0.05					0.42	0.03					0.35	0.07
12:37:24	5	8	12	12:35:36	00:01:48	W	3.14159	180	3	0.21	0.05					0.34	0.05					0.42	0.03					0.35	0.07
12:37:25	5	8	12	12:35:36	00:01:49	W	3.14159	180	3	0.2	0.04					0.34	0.05					0.41	0.02					0.35	0.07
12:37:25	5	8	12	12:35:36	00:01:49	W	3.14159	180	3	0.2	0.04					0.34	0.05					0.42	0.03					0.35	0.07
12:37:26	5	8	12	12:35:36	00:01:50	W	3.14159	180	3	0.2	0.04					0.33	0.04					0.42	0.03					0.35	0.07
12:37:26	5	8	12	12:35:36	00:01:50	W	3.14159	180	3	0.2	0.04					0.33	0.04					0.41	0.02					0.35	0.07
12:37:27	5	8	12	12:35:36	00:01:51	W	3.14159	180	3	0.2	0.04					0.33	0.04					0.41	0.02					0.34	0.06
12:37:27	5	8	12	12:35:36	00:01:51	W	3.14159	180	3	0.2	0.04					0.33	0.04					0.41	0.02					0.34	0.06
12:37:28	5	8	12	12:35:36	00:01:52	W	3.14159	180	3	0.19	0.03					0.33	0.04					0.41	0.02					0.34	0.06
12:37:28	5	8	12	12:35:36	00:01:52	W	3.14159	180	3	0.19	0.03					0.33	0.04					0.41	0.02					0.34	0.06
12:37:29	5	8	12	12:35:36	00:01:53	W	3.14159	180	3	0.19	0.03					0.33	0.04					0.41	0.02					0.34	0.06
12:37:29	5	8	12	12:35:36	00:01:53	W	3.14159	180	3	0.19	0.03					0.33	0.04					0.41	0.02					0.34	0.06
12:37:30	5	8	12	12:35:36	00:01:54	W	3.14159	180	3	0.19	0.03					0.33	0.04					0.41	0.02					0.34	0.06
12:37:30	5	8	12	12:35:36	00:01:54	W	3.14159	180	3	0.19	0.03					0.32	0.03					0.41	0.02					0.35	0.07
12:37:31	5	8	12	12:35:36	00:01:55	W	3.14159	180	3	0.19	0.03					0.33	0.04					0.41	0.02					0.35	0.07
12:37:31	5	8	12	12:35:36	00:01:55	W	3.14159	180	3	0.19	0.03					0.32	0.03					0.41	0.02					0.35	0.07
12:37:32	5	8	12	12:35:36	00:01:56	W	3.14159	180	3	0.19	0.03					0.32	0.03					0.41	0.02					0.35	0.07
12:37:32	5	8	12	12:35:36	00:01:56	W	3.14159	180	3	0.19	0.03					0.32	0.03					0.41	0.02					0.35	0.07
12:37:33	5	8	12	12:35:36	00:01:57	W	3.14159	180	3	0.19	0.03					0.32	0.03					0.41	0.02					0.36	0.08
12:37:33	5	8	12	12:35:36	00:01:57	W	3.14159	180	3	0.19	0.03					0.32	0.03					0.41	0.02					0.36	0.08
12:37:34	5	8	12	12:35:36	00:01:58	W	3.14159	180	3	0.19	0.03					0.32	0.03					0.41	0.02					0.36	0.08
12:37:34	5	8	12	12:35:36	00:01:58	W	3.14159	180	3	0.19	0.03					0.32	0.03					0.41	0.02					0.36	0.08
12:37:35	5	8	12	12:35:36	00:01:59	W	3.14159	180	3	0.19	0.03					0.32	0.03					0.41	0.02					0.36	0.08
12:37:35	5	8	12	12:35:36	00:01:59	W	3.14159	180	3	0.18	0.02					0.32	0.03					0.41	0.02					0.36	0.08
12:37:36	5	8	12	12:35:36	00:02:00	W	3.14159	180	3	0.18	0.02					0.32	0.03					0.41	0.02					0.36	0.08
12:37:36	5	8	12	12:35:36	00:02:00	W	3.14159	180	3	0.19	0.03					0.32	0.03					0.41	0.02					0.35	0.07
12:37:37	5	8	12	12:35:36	00:02:01	W	3.14159	180	3	0.18	0.02					0.31	0.02					0.4	0.01					0.35	0.07
12:37:37	5	8	12	12:35:36	00:02:01	W	3.14159	180	3	0.18	0.02					0.31	0.02					0.4	0.01					0.35	0.07
12:37:38	5	8	12	12:35:36	00:02:02	W	3.14159	180	3	0.18	0.02					0.31	0.02					0.4	0.01					0.35	0.07
12:37:38	5	8	12	12:35:36	00:02:02	W	3.14159	180	3	0.18	0.02					0.31	0.02					0.4	0.01					0.35	0.07
12:37:39	5	8	12	12:35:36	00:02:03	W	3.14159	180	3	0.18	0.02					0.31	0.02					0.4	0.01					0.34	0.06
12:37:39	5	8	12	12:35:36	00:02:03	W	3.14159	180	3	0.17	0.01					0.31	0.02					0.4	0.01					0.34	0.06
12:37:40	5	8	12	12:35:36	00:02:04	W	3.14159	180	3	0.18	0.02					0.31	0.02					0.4	0.01					0.34	0.06
12:37:40	5	8	12	12:35:36	00:02:04	W	3.14159	180	3	0.18	0.02					0.31	0.02					0.4	0.01					0.34	0.06
12:37:41	5	8	12	12:35:36	00:02:05	W	3.14159	180	3	0.18	0.02					0.31	0.02					0.4	0.01					0.34	0.06
12:37:41	5	8	12	12:35:36	00:02:05	W	3.14159	180	3	0.18	0.02					0.31	0.02					0.4	0.01					0.34	0.06
12:37:42	5	8	12	12:35:36	00:02:06	W	3.14159	180	3	0.18	0.02					0.31	0.02					0.4	0.01					0.34	0.06
12:37:42	5	8	12	12:35:36	00:02:06	W	3.14159	180	3	0.18	0.02					0.31	0.02					0.4	0.01					0.33	0.05
12:37:43	5	8	12	12:35:36	00:02:07	W	3.14159	180	3	0.18	0.02					0.31	0.02					0.4	0.01					0.33	0.05
12:37:43	5	8	12	12:35:36	00:02:07	W	3.14159	180	3	0.18	0.02					0.31	0.02					0.4	0.01					0.33	0.05
12:37:44	5	8	12	12:35:36	00:02:08	W	3.14159	180	3	0.18	0.02					0.31	0.02					0.4	0.01					0.33	0.05
12:37:44	5	8	12	12:35:36	00:02:08	W	3.14159	180	3	0.18	0.02					0.31	0.02					0.4	0.01					0.33	0.05
12:37:45	5	8	12	12:35:36	00:02:09	W	3.14159	180	3	0.17	0.01					0.31	0.02					0.4	0.01					0.33	0.05
12:37:45	5	8	12	12:35:36	00:02:09	W	3.14159	180	3	0.17	0.01					0.3	0.01					0.4	0.01					0.33	0.05
12:37:46	5	8	12	12:35:36	00:02:10	W	3.14159	180	3	0.17	0.01					0.3	0.01					0.4	0.01					0.33	0.05
12:37:46	5	8	12	12:35:36	00:02:10	W	3.14159	180	3	0.17	0.01					0.3	0.01					0.4	0.01					0.32	0.04
12:37:47	5	8	12	12:35:36	00:02:11	W	3.14159	180	3	0.17	0.01					0.3	0.01					0.4	0.01					0.32	0.04
12:37:47	5	8	12	12:35:36	00:02:11	W	3.14159	180	3	0.17	0.01					0.3	0.01					0.4	0.01					0.32	0.04
12:37:48	5	8	12	12:35:36	00:02:12	W	3.14159	180	3	0.17	0.01					0.3	0.01					0.4	0.01					0.32	0.04
12:37:48	5	8	12	12:35:36	00:02:12	W	3.14159	180	3	0.17	0.01					0.3	0.01					0.39	0					0.32	0.04
12:37:49	5	8	12	12:35:36	00:02:13	W	3.14159	180	3	0.17	0.01					0.3	0.01					0.39	0					0.32	0.04
12:37:49	5	8	12	12:35:36	00:02:13	W	3.14159	180	3	0.17	0.01					0.3	0.01					0.39	0					0.32	0.04
12:37:50	5	8	12	12:35:36	00:02:14	W	3.14159	180	3	0.17	0.01					0.3	0.01					0.39	0					0.31	0.03
12:37:50	5	8	12	12:35:36	00:02:14	W	3.14159	180	3	0.17	0.01					0.3	0.01					0.39	0					0.31	0.03
12:37:51	5	8	12	12:35:36	00:02:15	W	3.14159	180	3	0.17	0.01					0.3	0.01					0.39	0					0.31	0.03
12:37:51	5	8	12	12:35:36	00:02:15	W	3.14159	180	3	0.17	0.01					0.3	0.01					0.39	0					0.31	0.03
12:37:52	5	8	12	12:35:36	00:02:16	W	3.14159	180	3	0.17	0.01					0.3	0.01					0.39	0					0.31	0.03
12:37:52	5	8	12	12:35:36	00:02:16	W	3.14159	180	3	0.17	0.01					0.3	0.01					0.39	0					0.31	0.03
12:37:53	5	8	12	12:35:36	00:02:17	W	3.14159	180	3	0.17	0.01					0.3	0.01					0.39	0					0.31	0.03
12:37:53	5	8	12	12:35:36	00:02:17	W	3.14159	180	3	0.17	0.01					0.3	0.01					0.39	0					0.3	0.02
12:37:54	5	8	12	12:35:36	00:02:18	W	3.14159	180	3	0.17	0.01					0.3	0.01					0.39	0					0.3	0.02
12:37:54	5	8	12	12:35:36	00:02:18	W	3.14159	180	3	0.17	0.01					0.3	0.01					0.39	0					0.3	0.02
12:37:55	5	8	12	12:35:36	00:02:19	W	3.14159	180	3	0.17	0.01					0.3	0.01					0.39	0					0.3	0.02
12:37:55	5	8	12	12:35:36	00:02:19	W	3.14159	180	3	0.17	0.01					0.3	0.01					0.39	0					0.3	0.02
12:37:56	5	8	12	12:35:36	00:02:20	W	3.14159	180	3	0.17	0.01					0.3	0.01					0.39	0					0.3	0.02
12:37:56	5	8	12	12:35:36	00:02:20	W	3.14159	180	3	0.17	0.01					0.3	0.01					0.39	0					0.3	0.02
12:37:57	5	8	12	12:35:36	00:02:21	W	3.14159	180	3	0.17	0.01					0.3	0.01					0.39	0					0.3	0.02
12:37:57	5	8	12	12:35:36	00:02:21	W	3.14159	180	3	0.17	0.01					0.3	0.01					0.39	0					0.3	0.02
12:37:58	5	8	12	12:35:36	00:02:22	W	3.14159	180	3	0.16	0					0.29	0					0.39	0					0.29	0.01
12:37:58	5	8	12	12:35:36	00:02:22	W	3.14159	180	3	0.16	0					0.3	0.01					0.39	0					0.29	0.01
12:37:59	5	8	12	12:35:36	00:02:23	W	3.14159	180	3	0.17	0.01					0.29	0					0.39	0					0.29	0.01
12:37:59	5	8	12	12:35:36	00:02:23	W	3.14159	180	3	0.16	0					0.29	0					0.39	0					0.29	0.01
12:38:00	5	8	12	12:35:36	00:02:24	W	3.14159	180	3	0.16	0					0.29	0					0.39	0					0.29	0.01
12:38:00	5	8	12	12:35:36	00:02:24	W	3.14159	180	3	0.17	0.01					0.29	0					0.39	0					0.29	0.01
12:38:01	5	8	12	12:35:36	00:02:25	W	3.14159	180	3	0.17	0.01					0.29	0					0.39	0					0.29	0.01
12:38:01	5	8	12	12:35:36	00:02:25	W	3.14159	180	3	0.16	0					0.29	0					0.39	0					0.29	0.01
12:38:02	5	8	12	12:35:36	00:02:26	W	3.14159	180	3	0.16	0					0.29	0					0.39	0					0.29	0.01
12:38:02	5	8	12	12:35:36	00:02:26	W	3.14159	180	3	0.16	0					0.29	0					0.39	0					0.29	0.01
12:38:03	5	8	12	12:35:36	00:02:27	W	3.14159	180	3	0.16	0					0.29	0					0.39	0					0.29	0.01
12:38:03	5	8	12	12:35:36	00:02:27	W	3.14159	180	3	0.16	0					0.29	0					0.39	0					0.29	0.01
12:38:04	5	8	12	12:35:36	00:02:28	W	3.14159	180	3	0.16	0					0.29	0					0.39	0					0.29	0.01
12:38:04	5	8	12	12:35:36	00:02:28	W	3.14159	180	3	0.16	0					0.29	0					0.39	0					0.29	0.01
12:38:05	5	8	12	12:35:36	00:02:29	W	3.14159	180	3	0.16	0					0.29	0					0.39	0					0.29	0.01
12:38:05	5	8	12	12:35:36	00:02:29	W	3.14159	180	3	0.16	0					0.29	0					0.39	0					0.28	0
12:38:06	5	8	12	12:35:36	00:02:30	W	3.14159	180	3	0.16	0					0.29	0					0.39	0					0.28	0
12:38:06	5	8	12	12:35:36	00:02:30	W	3.14159	180	3	0.16	0					0.29	0					0.39	0					0.28	0
12:38:07	5	8	12	12:35:36	00:02:31	W	3.14159	180	3	0.16	0					0.29	0					0.39	0					0.28	0
12:38:07	5	8	12	12:35:36	00:02:31	W	3.14159	180	3	0.16	0					0.29	0					0.39	0					0.28	0
12:38:08	6	11	12	12:38:08	00:00:00	SW	3.92699	225	3	0.16	0.01	0	0.280033	0.23	0.7	0.29	0.01	0	0.154651	0.18	0.29	0.39	0.01	0	0.111993	0.13	0.21	0.28	0.01	0	0.188738	0.18	0.48
12:38:09	6	11	12	12:38:08	00:00:01	SW	3.92699	225	3	0.16	0.01					0.29	0.01					0.39	0.01					0.28	0.01
12:38:09	6	11	12	12:38:08	00:00:01	SW	3.92699	225	3	0.16	0.01					0.29	0.01					0.39	0.01					0.28	0.01
12:38:09	6	11	12	12:38:08	00:00:01	SW	3.92699	225	3	0.16	0.01					0.29	0.01					0.39	0.01					0.28	0.01
12:38:10	6	11	12	12:38:08	00:00:02	SW	3.92699	225	3	0.16	0.01					0.29	0.01					0.39	0.01					0.28	0.01
12:38:10	6	11	12	12:38:08	00:00:02	SW	3.92699	225	3	0.16	0.01					0.29	0.01					0.38	0					0.28	0.01
12:38:11	6	11	12	12:38:08	00:00:03	SW	3.92699	225	3	0.16	0.01					0.29	0.01					0.39	0.01					0.27	0
12:38:11	6	11	12	12:38:08	00:00:03	SW	3.92699	225	3	0.16	0.01					0.29	0.01					0.39	0.01					0.28	0.01
12:38:12	6	11	12	12:38:08	00:00:04	SW	3.92699	225	3	0.16	0.01					0.29	0.01					0.39	0.01					0.28	0.01
12:38:13	6	11	12	12:38:08	00:00:05	SW	3.92699	225	3	0.16	0.01					0.29	0.01					0.39	0.01					0.27	0
12:38:13	6	11	12	12:38:08	00:00:05	SW	3.92699	225	3	0.16	0.01					0.29	0.01					0.39	0.01					0.27	0
12:38:14	6	11	12	12:38:08	00:00:06	SW	3.92699	225	3	0.16	0.01					0.29	0.01					0.38	0					0.28	0.01
12:38:14	6	11	12	12:38:08	00:00:06	SW	3.92699	225	3	0.16	0.01					0.29	0.01					0.39	0.01					0.27	0
12:38:15	6	11	12	12:38:08	00:00:07	SW	3.92699	225	3	0.16	0.01					0.29	0.01					0.38	0					0.27	0
12:38:15	6	11	12	12:38:08	00:00:07	SW	3.92699	225	3	0.16	0.01					0.29	0.01					0.39	0.01					0.27	0
12:38:16	6	11	12	12:38:08	00:00:08	SW	3.92699	225	3	0.16	0.01					0.29	0.01					0.39	0.01					0.27	0
12:38:16	6	11	12	12:38:08	00:00:08	SW	3.92699	225	3	0.16	0.01					0.29	0.01					0.39	0.01					0.27	0
12:38:17	6	11	12	12:38:08	00:00:09	SW	3.92699	225	3	0.16	0.01					0.29	0.01					0.39	0.01					0.27	0
12:38:17	6	11	12	12:38:08	00:00:09	SW	3.92699	225	3	0.16	0.01					0.29	0.01					0.38	0					0.27	0
12:38:18	6	11	12	12:38:08	00:00:10	SW	3.92699	225	3	0.15	0					0.29	0.01					0.39	0.01					0.27	0
12:38:18	6	11	12	12:38:08	00:00:10	SW	3.92699	225	3	0.16	0.01					0.29	0.01					0.39	0.01					0.27	0
12:38:19	6	11	12	12:38:08	00:00:11	SW	3.92699	225	3	0.16	0.01					0.29	0.01					0.39	0.01					0.27	0
12:38:19	6	11	12	12:38:08	00:00:11	SW	3.92699	225	3	0.16	0.01					0.29	0.01					0.39	0.01					0.27	0
12:38:20	6	11	12	12:38:08	00:00:12	SW	3.92699	225	3	0.15	0					0.29	0.01					0.39	0.01					0.33	0.06
12:38:20	6	11	12	12:38:08	00:00:12	SW	3.92699	225	3	0.15	0					0.29	0.01					0.4	0.02					0.44	0.17
12:38:21	6	11	12	12:38:08	00:00:13	SW	3.92699	225	3	0.15	0					0.29	0.01					0.4	0.02					0.53	0.26
12:38:21	6	11	12	12:38:08	00:00:13	SW	3.92699	225	3	0.15	0					0.29	0.01					0.41	0.03					0.58	0.31
12:38:22	6	11	12	12:38:08	00:00:14	SW	3.92699	225	3	0.15	0					0.29	0.01					0.41	0.03					0.63	0.36
12:38:22	6	11	12	12:38:08	00:00:14	SW	3.92699	225	3	0.15	0					0.29	0.01					0.41	0.03					0.67	0.4
12:38:23	6	11	12	12:38:08	00:00:15	SW	3.92699	225	3	0.15	0					0.29	0.01					0.41	0.03					0.69	0.42
12:38:23	6	11	12	12:38:08	00:00:15	SW	3.92699	225	3	0.15	0					0.29	0.01					0.41	0.03					0.71	0.44
12:38:24	6	11	12	12:38:08	00:00:16	SW	3.92699	225	3	0.15	0					0.29	0.01					0.41	0.03					0.71	0.44
12:38:24	6	11	12	12:38:08	00:00:16	SW	3.92699	225	3	0.16	0.01					0.29	0.01					0.41	0.03					0.72	0.45
12:38:25	6	11	12	12:38:08	00:00:17	SW	3.92699	225	3	0.15	0					0.28	0					0.41	0.03					0.73	0.46
12:38:25	6	11	12	12:38:08	00:00:17	SW	3.92699	225	3	0.15	0					0.29	0.01					0.41	0.03					0.74	0.47
12:38:26	6	11	12	12:38:08	00:00:18	SW	3.92699	225	3	0.15	0					0.28	0					0.41	0.03					0.75	0.48
12:38:26	6	11	12	12:38:08	00:00:18	SW	3.92699	225	3	0.16	0.01					0.29	0.01					0.4	0.02					0.73	0.46
12:38:27	6	11	12	12:38:08	00:00:19	SW	3.92699	225	3	0.16	0.01					0.29	0.01					0.4	0.02					0.71	0.44
12:38:27	6	11	12	12:38:08	00:00:19	SW	3.92699	225	3	0.15	0					0.28	0					0.4	0.02					0.68	0.41
12:38:28	6	11	12	12:38:08	00:00:20	SW	3.92699	225	3	0.15	0					0.29	0.01					0.4	0.02					0.65	0.38
12:38:28	6	11	12	12:38:08	00:00:20	SW	3.92699	225	3	0.16	0.01					0.28	0					0.39	0.01					0.63	0.36
12:38:29	6	11	12	12:38:08	00:00:21	SW	3.92699	225	3	0.16	0.01					0.28	0					0.39	0.01					0.62	0.35
12:38:29	6	11	12	12:38:08	00:00:21	SW	3.92699	225	3	0.16	0.01					0.28	0					0.39	0.01					0.61	0.34
12:38:30	6	11	12	12:38:08	00:00:22	SW	3.92699	225	3	0.16	0.01					0.28	0					0.39	0.01					0.62	0.35
12:38:30	6	11	12	12:38:08	00:00:22	SW	3.92699	225	3	0.16	0.01					0.29	0.01					0.39	0.01					0.62	0.35
12:38:31	6	11	12	12:38:08	00:00:23	SW	3.92699	225	3	0.16	0.01					0.28	0					0.39	0.01					0.6	0.33
12:38:31	6	11	12	12:38:08	00:00:23	SW	3.92699	225	3	0.16	0.01					0.28	0					0.39	0.01					0.59	0.32
12:38:32	6	11	12	12:38:08	00:00:24	SW	3.92699	225	3	0.16	0.01					0.28	0					0.39	0.01					0.57	0.3
12:38:32	6	11	12	12:38:08	00:00:24	SW	3.92699	225	3	0.16	0.01					0.28	0					0.39	0.01					0.55	0.28
12:38:33	6	11	12	12:38:08	00:00:25	SW	3.92699	225	3	0.16	0.01					0.28	0					0.39	0.01					0.54	0.27
12:38:33	6	11	12	12:38:08	00:00:25	SW	3.92699	225	3	0.16	0.01					0.28	0					0.39	0.01					0.53	0.26
12:38:34	6	11	12	12:38:08	00:00:26	SW	3.92699	225	3	0.15	0					0.29	0.01					0.39	0.01					0.52	0.25
12:38:34	6	11	12	12:38:08	00:00:26	SW	3.92699	225	3	0.16	0.01					0.31	0.03					0.4	0.02					0.51	0.24
12:38:35	6	11	12	12:38:08	00:00:27	SW	3.92699	225	3	0.16	0.01					0.32	0.04					0.41	0.03					0.5	0.23
12:38:35	6	11	12	12:38:08	00:00:27	SW	3.92699	225	3	0.16	0.01					0.34	0.06					0.42	0.04					0.49	0.22
12:38:36	6	11	12	12:38:08	00:00:28	SW	3.92699	225	3	0.16	0.01					0.35	0.07					0.43	0.05					0.48	0.21
12:38:36	6	11	12	12:38:08	00:00:28	SW	3.92699	225	3	0.16	0.01					0.35	0.07					0.43	0.05					0.47	0.2
12:38:37	6	11	12	12:38:08	00:00:29	SW	3.92699	225	3	0.16	0.01					0.36	0.08					0.43	0.05					0.47	0.2
12:38:37	6	11	12	12:38:08	00:00:29	SW	3.92699	225	3	0.24	0.09					0.35	0.07					0.43	0.05					0.46	0.19
12:38:38	6	11	12	12:38:08	00:00:30	SW	3.92699	225	3	0.35	0.2					0.35	0.07					0.43	0.05					0.45	0.18
12:38:38	6	11	12	12:38:08	00:00:30	SW	3.92699	225	3	0.49	0.34					0.35	0.07					0.43	0.05					0.45	0.18
12:38:39	6	11	12	12:38:08	00:00:31	SW	3.92699	225	3	0.59	0.44					0.36	0.08					0.44	0.06					0.44	0.17
12:38:39	6	11	12	12:38:08	00:00:31	SW	3.92699	225	3	0.65	0.5					0.38	0.1					0.44	0.06					0.44	0.17
12:38:40	6	11	12	12:38:08	00:00:32	SW	3.92699	225	3	0.7	0.55					0.38	0.1					0.45	0.07					0.43	0.16
12:38:40	6	11	12	12:38:08	00:00:32	SW	3.92699	225	3	0.75	0.6					0.38	0.1					0.45	0.07					0.43	0.16
12:38:41	6	11	12	12:38:08	00:00:33	SW	3.92699	225	3	0.79	0.64					0.38	0.1					0.45	0.07					0.42	0.15
12:38:41	6	11	12	12:38:08	00:00:33	SW	3.92699	225	3	0.81	0.66					0.39	0.11					0.46	0.08					0.42	0.15
12:38:42	6	11	12	12:38:08	00:00:34	SW	3.92699	225	3	0.81	0.66					0.41	0.13					0.47	0.09					0.42	0.15
12:38:42	6	11	12	12:38:08	00:00:34	SW	3.92699	225	3	0.83	0.68					0.43	0.15					0.49	0.11					0.42	0.15
12:38:43	6	11	12	12:38:08	00:00:35	SW	3.92699	225	3	0.85	0.7					0.46	0.18					0.51	0.13					0.43	0.16
12:38:43	6	11	12	12:38:08	00:00:35	SW	3.92699	225	3	0.84	0.69					0.47	0.19					0.52	0.14					0.44	0.17
12:38:44	6	11	12	12:38:08	00:00:36	SW	3.92699	225	3	0.83	0.68					0.48	0.2					0.52	0.14					0.44	0.17
12:38:44	6	11	12	12:38:08	00:00:36	SW	3.92699	225	3	0.83	0.68					0.49	0.21					0.53	0.15					0.44	0.17
12:38:45	6	11	12	12:38:08	00:00:37	SW	3.92699	225	3	0.8	0.65					0.5	0.22					0.53	0.15					0.43	0.16
12:38:45	6	11	12	12:38:08	00:00:37	SW	3.92699	225	3	0.79	0.64					0.51	0.23					0.54	0.16					0.43	0.16
12:38:46	6	11	12	12:38:08	00:00:38	SW	3.92699	225	3	0.79	0.64					0.52	0.24					0.55	0.17					0.42	0.15
12:38:46	6	11	12	12:38:08	00:00:38	SW	3.92699	225	3	0.8	0.65					0.53	0.25					0.55	0.17					0.42	0.15
12:38:47	6	11	12	12:38:08	00:00:39	SW	3.92699	225	3	0.82	0.67					0.54	0.26					0.56	0.18					0.42	0.15
12:38:47	6	11	12	12:38:08	00:00:39	SW	3.92699	225	3	0.83	0.68					0.54	0.26					0.56	0.18					0.43	0.16
12:38:48	6	11	12	12:38:08	00:00:40	SW	3.92699	225	3	0.84	0.69					0.54	0.26					0.57	0.19					0.44	0.17
12:38:48	6	11	12	12:38:08	00:00:40	SW	3.92699	225	3	0.85	0.7					0.54	0.26					0.57	0.19					0.45	0.18
12:38:49	6	11	12	12:38:08	00:00:41	SW	3.92699	225	3	0.85	0.7					0.55	0.27					0.57	0.19					0.45	0.18
12:38:49	6	11	12	12:38:08	00:00:41	SW	3.92699	225	3	0.85	0.7					0.55	0.27					0.57	0.19					0.45	0.18
12:38:50	6	11	12	12:38:08	00:00:42	SW	3.92699	225	3	0.85	0.7					0.55	0.27					0.57	0.19					0.44	0.17
12:38:50	6	11	12	12:38:08	00:00:42	SW	3.92699	225	3	0.81	0.66					0.55	0.27					0.58	0.2					0.44	0.17
12:38:51	6	11	12	12:38:08	00:00:43	SW	3.92699	225	3	0.75	0.6					0.55	0.27					0.58	0.2					0.44	0.17
12:38:51	6	11	12	12:38:08	00:00:43	SW	3.92699	225	3	0.7	0.55					0.55	0.27					0.57	0.19					0.44	0.17
12:38:52	6	11	12	12:38:08	00:00:44	SW	3.92699	225	3	0.66	0.51					0.55	0.27					0.57	0.19					0.43	0.16
12:38:52	6	11	12	12:38:08	00:00:44	SW	3.92699	225	3	0.62	0.47					0.55	0.27					0.57	0.19					0.43	0.16
12:38:53	6	11	12	12:38:08	00:00:45	SW	3.92699	225	3	0.59	0.44					0.55	0.27					0.57	0.19					0.42	0.15
12:38:53	6	11	12	12:38:08	00:00:45	SW	3.92699	225	3	0.55	0.4					0.55	0.27					0.57	0.19					0.41	0.14
12:38:54	6	11	12	12:38:08	00:00:46	SW	3.92699	225	3	0.53	0.38					0.56	0.28					0.57	0.19					0.41	0.14
12:38:54	6	11	12	12:38:08	00:00:46	SW	3.92699	225	3	0.53	0.38					0.56	0.28					0.58	0.2					0.41	0.14
12:38:55	6	11	12	12:38:08	00:00:47	SW	3.92699	225	3	0.54	0.39					0.56	0.28					0.58	0.2					0.41	0.14
12:38:55	6	11	12	12:38:08	00:00:47	SW	3.92699	225	3	0.55	0.4					0.56	0.28					0.58	0.2					0.4	0.13
12:38:56	6	11	12	12:38:08	00:00:48	SW	3.92699	225	3	0.56	0.41					0.57	0.29					0.58	0.2					0.4	0.13
12:38:56	6	11	12	12:38:08	00:00:48	SW	3.92699	225	3	0.57	0.42					0.57	0.29					0.58	0.2					0.39	0.12
12:38:57	6	11	12	12:38:08	00:00:49	SW	3.92699	225	3	0.57	0.42					0.57	0.29					0.59	0.21					0.39	0.12
12:38:57	6	11	12	12:38:08	00:00:49	SW	3.92699	225	3	0.56	0.41					0.57	0.29					0.58	0.2					0.39	0.12
12:38:58	6	11	12	12:38:08	00:00:50	SW	3.92699	225	3	0.55	0.4					0.57	0.29					0.59	0.21					0.4	0.13
12:38:58	6	11	12	12:38:08	00:00:50	SW	3.92699	225	3	0.55	0.4					0.57	0.29					0.58	0.2					0.4	0.13
12:38:59	6	11	12	12:38:08	00:00:51	SW	3.92699	225	3	0.55	0.4					0.57	0.29					0.58	0.2					0.4	0.13
12:38:59	6	11	12	12:38:08	00:00:51	SW	3.92699	225	3	0.57	0.42					0.57	0.29					0.58	0.2					0.4	0.13
12:39:00	6	11	12	12:38:08	00:00:52	SW	3.92699	225	3	0.58	0.43					0.56	0.28					0.58	0.2					0.4	0.13
12:39:00	6	11	12	12:38:08	00:00:52	SW	3.92699	225	3	0.6	0.45					0.56	0.28					0.58	0.2					0.4	0.13
12:39:01	6	11	12	12:38:08	00:00:53	SW	3.92699	225	3	0.61	0.46					0.56	0.28					0.58	0.2					0.41	0.14
12:39:01	6	11	12	12:38:08	00:00:53	SW	3.92699	225	3	0.62	0.47					0.56	0.28					0.58	0.2					0.43	0.16
12:39:02	6	11	12	12:38:08	00:00:54	SW	3.92699	225	3	0.65	0.5					0.55	0.27					0.58	0.2					0.44	0.17
12:39:02	6	11	12	12:38:08	00:00:54	SW	3.92699	225	3	0.67	0.52					0.55	0.27					0.58	0.2					0.44	0.17
12:39:03	6	11	12	12:38:08	00:00:55	SW	3.92699	225	3	0.71	0.56					0.55	0.27					0.57	0.19					0.45	0.18
12:39:03	6	11	12	12:38:08	00:00:55	SW	3.92699	225	3	0.74	0.59					0.55	0.27					0.57	0.19					0.46	0.19
12:39:04	6	11	12	12:38:08	00:00:56	SW	3.92699	225	3	0.73	0.58					0.55	0.27					0.58	0.2					0.47	0.2
12:39:04	6	11	12	12:38:08	00:00:56	SW	3.92699	225	3	0.73	0.58					0.55	0.27					0.57	0.19					0.47	0.2
12:39:05	6	11	12	12:38:08	00:00:57	SW	3.92699	225	3	0.73	0.58					0.55	0.27					0.58	0.2					0.47	0.2
12:39:05	6	11	12	12:38:08	00:00:57	SW	3.92699	225	3	0.73	0.58					0.55	0.27					0.58	0.2					0.47	0.2
12:39:06	6	11	12	12:38:08	00:00:58	SW	3.92699	225	3	0.73	0.58					0.55	0.27					0.58	0.2					0.47	0.2
12:39:06	6	11	12	12:38:08	00:00:58	SW	3.92699	225	3	0.74	0.59					0.55	0.27					0.58	0.2					0.46	0.19
12:39:07	6	11	12	12:38:08	00:00:59	SW	3.92699	225	3	0.76	0.61					0.55	0.27					0.57	0.19					0.46	0.19
12:39:07	6	11	12	12:38:08	00:00:59	SW	3.92699	225	3	0.77	0.62					0.54	0.26					0.57	0.19					0.46	0.19
12:39:08	6	11	12	12:38:08	00:01:00	SW	3.92699	225	3	0.77	0.62					0.53	0.25					0.56	0.18					0.46	0.19
12:39:08	6	11	12	12:38:08	00:01:00	SW	3.92699	225	3	0.76	0.61					0.53	0.25					0.56	0.18					0.47	0.2
12:39:09	6	11	12	12:38:08	00:01:01	SW	3.92699	225	3	0.76	0.61					0.52	0.24					0.55	0.17					0.48	0.21
12:39:09	6	11	12	12:38:08	00:01:01	SW	3.92699	225	3	0.76	0.61					0.51	0.23					0.55	0.17					0.5	0.23
12:39:10	6	11	12	12:38:08	00:01:02	SW	3.92699	225	3	0.76	0.61					0.51	0.23					0.55	0.17					0.5	0.23
12:39:10	6	11	12	12:38:08	00:01:02	SW	3.92699	225	3	0.77	0.62					0.5	0.22					0.54	0.16					0.5	0.23
12:39:11	6	11	12	12:38:08	00:01:03	SW	3.92699	225	3	0.78	0.63					0.5	0.22					0.54	0.16					0.5	0.23
12:39:11	6	11	12	12:38:08	00:01:03	SW	3.92699	225	3	0.77	0.62					0.49	0.21					0.53	0.15					0.5	0.23
12:39:12	6	11	12	12:38:08	00:01:04	SW	3.92699	225	3	0.76	0.61					0.48	0.2					0.53	0.15					0.5	0.23
12:39:12	6	11	12	12:38:08	00:01:04	SW	3.92699	225	3	0.75	0.6					0.48	0.2					0.53	0.15					0.51	0.24
12:39:13	6	11	12	12:38:08	00:01:05	SW	3.92699	225	3	0.77	0.62					0.48	0.2					0.53	0.15					0.51	0.24
12:39:13	6	11	12	12:38:08	00:01:05	SW	3.92699	225	3	0.78	0.63					0.49	0.21					0.53	0.15					0.53	0.26
12:39:14	6	11	12	12:38:08	00:01:06	SW	3.92699	225	3	0.76	0.61					0.49	0.21					0.54	0.16					0.53	0.26
12:39:14	6	11	12	12:38:08	00:01:06	SW	3.92699	225	3	0.73	0.58					0.5	0.22					0.54	0.16					0.54	0.27
12:39:15	6	11	12	12:38:08	00:01:07	SW	3.92699	225	3	0.69	0.54					0.51	0.23					0.55	0.17					0.55	0.28
12:39:15	6	11	12	12:38:08	00:01:07	SW	3.92699	225	3	0.66	0.51					0.51	0.23					0.55	0.17					0.55	0.28
12:39:16	6	11	12	12:38:08	00:01:08	SW	3.92699	225	3	0.63	0.48					0.51	0.23					0.55	0.17					0.56	0.29
12:39:16	6	11	12	12:38:08	00:01:08	SW	3.92699	225	3	0.6	0.45					0.52	0.24					0.55	0.17					0.56	0.29
12:39:17	6	11	12	12:38:08	00:01:09	SW	3.92699	225	3	0.59	0.44					0.52	0.24					0.55	0.17					0.56	0.29
12:39:17	6	11	12	12:38:08	00:01:09	SW	3.92699	225	3	0.59	0.44					0.52	0.24					0.56	0.18					0.56	0.29
12:39:18	6	11	12	12:38:08	00:01:10	SW	3.92699	225	3	0.58	0.43					0.52	0.24					0.55	0.17					0.56	0.29
12:39:18	6	11	12	12:38:08	00:01:10	SW	3.92699	225	3	0.56	0.41					0.52	0.24					0.55	0.17					0.56	0.29
12:39:19	6	11	12	12:38:08	00:01:11	SW	3.92699	225	3	0.56	0.41					0.52	0.24					0.55	0.17					0.56	0.29
12:39:19	6	11	12	12:38:08	00:01:11	SW	3.92699	225	3	0.56	0.41					0.52	0.24					0.55	0.17					0.56	0.29
12:39:20	6	11	12	12:38:08	00:01:12	SW	3.92699	225	3	0.57	0.42					0.51	0.23					0.55	0.17					0.56	0.29
12:39:20	6	11	12	12:38:08	00:01:12	SW	3.92699	225	3	0.58	0.43					0.51	0.23					0.55	0.17					0.56	0.29
12:39:21	6	11	12	12:38:08	00:01:13	SW	3.92699	225	3	0.58	0.43					0.51	0.23					0.54	0.16					0.55	0.28
12:39:21	6	11	12	12:38:08	00:01:13	SW	3.92699	225	3	0.58	0.43					0.51	0.23					0.54	0.16					0.54	0.27
12:39:22	6	11	12	12:38:08	00:01:14	SW	3.92699	225	3	0.6	0.45					0.51	0.23					0.55	0.17					0.53	0.26
12:39:22	6	11	12	12:38:08	00:01:14	SW	3.92699	225	3	0.63	0.48					0.51	0.23					0.55	0.17					0.52	0.25
12:39:23	6	11	12	12:38:08	00:01:15	SW	3.92699	225	3	0.65	0.5					0.51	0.23					0.55	0.17					0.51	0.24
12:39:23	6	11	12	12:38:08	00:01:15	SW	3.92699	225	3	0.66	0.51					0.51	0.23					0.55	0.17					0.5	0.23
12:39:24	6	11	12	12:38:08	00:01:16	SW	3.92699	225	3	0.67	0.52					0.51	0.23					0.55	0.17					0.51	0.24
12:39:24	6	11	12	12:38:08	00:01:16	SW	3.92699	225	3	0.66	0.51					0.51	0.23					0.55	0.17					0.51	0.24
12:39:25	6	11	12	12:38:08	00:01:17	SW	3.92699	225	3	0.67	0.52					0.52	0.24					0.55	0.17					0.51	0.24
12:39:25	6	11	12	12:38:08	00:01:17	SW	3.92699	225	3	0.66	0.51					0.51	0.23					0.55	0.17					0.52	0.25
12:39:26	6	11	12	12:38:08	00:01:18	SW	3.92699	225	3	0.65	0.5					0.52	0.24					0.55	0.17					0.53	0.26
12:39:26	6	11	12	12:38:08	00:01:18	SW	3.92699	225	3	0.66	0.51					0.51	0.23					0.55	0.17					0.53	0.26
12:39:27	6	11	12	12:38:08	00:01:19	SW	3.92699	225	3	0.66	0.51					0.51	0.23					0.55	0.17					0.53	0.26
12:39:27	6	11	12	12:38:08	00:01:19	SW	3.92699	225	3	0.65	0.5					0.51	0.23					0.55	0.17					0.53	0.26
12:39:28	6	11	12	12:38:08	00:01:20	SW	3.92699	225	3	0.63	0.48					0.51	0.23					0.55	0.17					0.53	0.26
12:39:28	6	11	12	12:38:08	00:01:20	SW	3.92699	225	3	0.6	0.45					0.51	0.23					0.55	0.17					0.53	0.26
12:39:29	6	11	12	12:38:08	00:01:21	SW	3.92699	225	3	0.57	0.42					0.52	0.24					0.55	0.17					0.54	0.27
12:39:29	6	11	12	12:38:08	00:01:21	SW	3.92699	225	3	0.55	0.4					0.52	0.24					0.55	0.17					0.54	0.27
12:39:30	6	11	12	12:38:08	00:01:22	SW	3.92699	225	3	0.57	0.42					0.52	0.24					0.56	0.18					0.54	0.27
12:39:30	6	11	12	12:38:08	00:01:22	SW	3.92699	225	3	0.6	0.45					0.52	0.24					0.56	0.18					0.55	0.28
12:39:31	6	11	12	12:38:08	00:01:23	SW	3.92699	225	3	0.61	0.46					0.52	0.24					0.56	0.18					0.55	0.28
12:39:31	6	11	12	12:38:08	00:01:23	SW	3.92699	225	3	0.61	0.46					0.52	0.24					0.56	0.18					0.55	0.28
12:39:32	6	11	12	12:38:08	00:01:24	SW	3.92699	225	3	0.61	0.46					0.52	0.24					0.56	0.18					0.55	0.28
12:39:32	6	11	12	12:38:08	00:01:24	SW	3.92699	225	3	0.6	0.45					0.52	0.24					0.56	0.18					0.56	0.29
12:39:33	6	11	12	12:38:08	00:01:25	SW	3.92699	225	3	0.6	0.45					0.52	0.24					0.56	0.18					0.57	0.3
12:39:33	6	11	12	12:38:08	00:01:25	SW	3.92699	225	3	0.57	0.42					0.52	0.24					0.55	0.17					0.57	0.3
12:39:34	6	11	12	12:38:08	00:01:26	SW	3.92699	225	3	0.55	0.4					0.51	0.23					0.55	0.17					0.57	0.3
12:39:34	6	11	12	12:38:08	00:01:26	SW	3.92699	225	3	0.52	0.37					0.51	0.23					0.55	0.17					0.57	0.3
12:39:35	6	11	12	12:38:08	00:01:27	SW	3.92699	225	3	0.5	0.35					0.51	0.23					0.55	0.17					0.56	0.29
12:39:35	6	11	12	12:38:08	00:01:27	SW	3.92699	225	3	0.48	0.33					0.51	0.23					0.55	0.17					0.55	0.28
12:39:36	6	11	12	12:38:08	00:01:28	SW	3.92699	225	3	0.46	0.31					0.5	0.22					0.54	0.16					0.53	0.26
12:39:36	6	11	12	12:38:08	00:01:28	SW	3.92699	225	3	0.45	0.3					0.5	0.22					0.54	0.16					0.53	0.26
12:39:37	6	11	12	12:38:08	00:01:29	SW	3.92699	225	3	0.43	0.28					0.5	0.22					0.54	0.16					0.51	0.24
12:39:37	6	11	12	12:38:08	00:01:29	SW	3.92699	225	3	0.42	0.27					0.5	0.22					0.54	0.16					0.51	0.24
12:39:38	6	11	12	12:38:08	00:01:30	SW	3.92699	225	3	0.41	0.26					0.5	0.22					0.53	0.15					0.5	0.23
12:39:38	6	11	12	12:38:08	00:01:30	SW	3.92699	225	3	0.4	0.25					0.5	0.22					0.54	0.16					0.49	0.22
12:39:39	6	11	12	12:38:08	00:01:31	SW	3.92699	225	3	0.4	0.25					0.5	0.22					0.54	0.16					0.49	0.22
12:39:39	6	11	12	12:38:08	00:01:31	SW	3.92699	225	3	0.39	0.24					0.5	0.22					0.53	0.15					0.48	0.21
12:39:40	6	11	12	12:38:08	00:01:32	SW	3.92699	225	3	0.39	0.24					0.5	0.22					0.54	0.16					0.48	0.21
12:39:40	6	11	12	12:38:08	00:01:32	SW	3.92699	225	3	0.38	0.23					0.5	0.22					0.54	0.16					0.47	0.2
12:39:41	6	11	12	12:38:08	00:01:33	SW	3.92699	225	3	0.38	0.23					0.5	0.22					0.54	0.16					0.47	0.2
12:39:41	6	11	12	12:38:08	00:01:33	SW	3.92699	225	3	0.37	0.22					0.5	0.22					0.53	0.15					0.46	0.19
12:39:42	6	11	12	12:38:08	00:01:34	SW	3.92699	225	3	0.38	0.23					0.5	0.22					0.53	0.15					0.46	0.19
12:39:42	6	11	12	12:38:08	00:01:34	SW	3.92699	225	3	0.38	0.23					0.5	0.22					0.53	0.15					0.45	0.18
12:39:43	6	11	12	12:38:08	00:01:35	SW	3.92699	225	3	0.38	0.23					0.5	0.22					0.53	0.15					0.45	0.18
12:39:43	6	11	12	12:38:08	00:01:35	SW	3.92699	225	3	0.38	0.23					0.5	0.22					0.53	0.15					0.45	0.18
12:39:44	6	11	12	12:38:08	00:01:36	SW	3.92699	225	3	0.38	0.23					0.5	0.22					0.53	0.15					0.44	0.17
12:39:44	6	11	12	12:38:08	00:01:36	SW	3.92699	225	3	0.38	0.23					0.5	0.22					0.53	0.15					0.44	0.17
12:39:45	6	11	12	12:38:08	00:01:37	SW	3.92699	225	3	0.38	0.23					0.5	0.22					0.53	0.15					0.43	0.16
12:39:45	6	11	12	12:38:08	00:01:37	SW	3.92699	225	3	0.38	0.23					0.49	0.21					0.53	0.15					0.43	0.16
12:39:46	6	11	12	12:38:08	00:01:38	SW	3.92699	225	3	0.38	0.23					0.49	0.21					0.53	0.15					0.43	0.16
12:39:46	6	11	12	12:38:08	00:01:38	SW	3.92699	225	3	0.38	0.23					0.49	0.21					0.53	0.15					0.43	0.16
12:39:47	6	11	12	12:38:08	00:01:39	SW	3.92699	225	3	0.37	0.22					0.49	0.21					0.53	0.15					0.42	0.15
12:39:47	6	11	12	12:38:08	00:01:39	SW	3.92699	225	3	0.37	0.22					0.49	0.21					0.53	0.15					0.42	0.15
12:39:48	6	11	12	12:38:08	00:01:40	SW	3.92699	225	3	0.36	0.21					0.49	0.21					0.53	0.15					0.42	0.15
12:39:48	6	11	12	12:38:08	00:01:40	SW	3.92699	225	3	0.35	0.2					0.49	0.21					0.53	0.15					0.42	0.15
12:39:49	6	11	12	12:38:08	00:01:41	SW	3.92699	225	3	0.35	0.2					0.49	0.21					0.53	0.15					0.41	0.14
12:39:49	6	11	12	12:38:08	00:01:41	SW	3.92699	225	3	0.35	0.2					0.49	0.21					0.52	0.14					0.41	0.14
12:39:50	6	11	12	12:38:08	00:01:42	SW	3.92699	225	3	0.36	0.21					0.49	0.21					0.53	0.15					0.41	0.14
12:39:50	6	11	12	12:38:08	00:01:42	SW	3.92699	225	3	0.37	0.22					0.49	0.21					0.53	0.15					0.41	0.14
12:39:51	6	11	12	12:38:08	00:01:43	SW	3.92699	225	3	0.37	0.22					0.49	0.21					0.52	0.14					0.41	0.14
12:39:51	6	11	12	12:38:08	00:01:43	SW	3.92699	225	3	0.38	0.23					0.48	0.2					0.52	0.14					0.41	0.14
12:39:52	6	11	12	12:38:08	00:01:44	SW	3.92699	225	3	0.38	0.23					0.48	0.2					0.52	0.14					0.4	0.13
12:39:52	6	11	12	12:38:08	00:01:44	SW	3.92699	225	3	0.39	0.24					0.48	0.2					0.52	0.14					0.4	0.13
12:39:53	6	11	12	12:38:08	00:01:45	SW	3.92699	225	3	0.41	0.26					0.48	0.2					0.52	0.14					0.4	0.13
12:39:53	6	11	12	12:38:08	00:01:45	SW	3.92699	225	3	0.42	0.27					0.48	0.2					0.52	0.14					0.4	0.13
12:39:54	6	11	12	12:38:08	00:01:46	SW	3.92699	225	3	0.43	0.28					0.48	0.2					0.52	0.14					0.4	0.13
12:39:54	6	11	12	12:38:08	00:01:46	SW	3.92699	225	3	0.44	0.29					0.47	0.19					0.51	0.13					0.4	0.13
12:39:55	6	11	12	12:38:08	00:01:47	SW	3.92699	225	3	0.44	0.29					0.47	0.19					0.51	0.13					0.4	0.13
12:39:55	6	11	12	12:38:08	00:01:47	SW	3.92699	225	3	0.43	0.28					0.47	0.19					0.51	0.13					0.4	0.13
12:39:56	6	11	12	12:38:08	00:01:48	SW	3.92699	225	3	0.42	0.27					0.47	0.19					0.51	0.13					0.4	0.13
12:39:56	6	11	12	12:38:08	00:01:48	SW	3.92699	225	3	0.41	0.26					0.47	0.19					0.51	0.13					0.41	0.14
12:39:57	6	11	12	12:38:08	00:01:49	SW	3.92699	225	3	0.4	0.25					0.46	0.18					0.51	0.13					0.42	0.15
12:39:57	6	11	12	12:38:08	00:01:49	SW	3.92699	225	3	0.39	0.24					0.46	0.18					0.51	0.13					0.43	0.16
12:39:58	6	11	12	12:38:08	00:01:50	SW	3.92699	225	3	0.39	0.24					0.46	0.18					0.51	0.13					0.44	0.17
12:39:58	6	11	12	12:38:08	00:01:50	SW	3.92699	225	3	0.39	0.24					0.46	0.18					0.51	0.13					0.45	0.18
12:39:59	6	11	12	12:38:08	00:01:51	SW	3.92699	225	3	0.39	0.24					0.46	0.18					0.51	0.13					0.45	0.18
12:39:59	6	11	12	12:38:08	00:01:51	SW	3.92699	225	3	0.39	0.24					0.45	0.17					0.51	0.13					0.46	0.19
12:40:00	6	11	12	12:38:08	00:01:52	SW	3.92699	225	3	0.39	0.24					0.45	0.17					0.5	0.12					0.45	0.18
12:40:00	6	11	12	12:38:08	00:01:52	SW	3.92699	225	3	0.39	0.24					0.45	0.17					0.5	0.12					0.45	0.18
12:40:01	6	11	12	12:38:08	00:01:53	SW	3.92699	225	3	0.38	0.23					0.45	0.17					0.5	0.12					0.45	0.18
12:40:01	6	11	12	12:38:08	00:01:53	SW	3.92699	225	3	0.37	0.22					0.45	0.17					0.5	0.12					0.45	0.18
12:40:02	6	11	12	12:38:08	00:01:54	SW	3.92699	225	3	0.37	0.22					0.45	0.17					0.5	0.12					0.44	0.17
12:40:02	6	11	12	12:38:08	00:01:54	SW	3.92699	225	3	0.36	0.21					0.45	0.17					0.5	0.12					0.44	0.17
12:40:03	6	11	12	12:38:08	00:01:55	SW	3.92699	225	3	0.36	0.21					0.45	0.17					0.5	0.12					0.45	0.18
12:40:03	6	11	12	12:38:08	00:01:55	SW	3.92699	225	3	0.35	0.2					0.45	0.17					0.5	0.12					0.45	0.18
12:40:04	6	11	12	12:38:08	00:01:56	SW	3.92699	225	3	0.35	0.2					0.45	0.17					0.5	0.12					0.45	0.18
12:40:04	6	11	12	12:38:08	00:01:56	SW	3.92699	225	3	0.36	0.21					0.45	0.17					0.5	0.12					0.46	0.19
12:40:05	6	11	12	12:38:08	00:01:57	SW	3.92699	225	3	0.35	0.2					0.45	0.17					0.5	0.12					0.46	0.19
12:40:05	6	11	12	12:38:08	00:01:57	SW	3.92699	225	3	0.36	0.21					0.44	0.16					0.49	0.11					0.46	0.19
12:40:06	6	11	12	12:38:08	00:01:58	SW	3.92699	225	3	0.36	0.21					0.44	0.16					0.49	0.11					0.46	0.19
12:40:06	6	11	12	12:38:08	00:01:58	SW	3.92699	225	3	0.36	0.21					0.43	0.15					0.49	0.11					0.46	0.19
12:40:07	6	11	12	12:38:08	00:01:59	SW	3.92699	225	3	0.36	0.21					0.43	0.15					0.49	0.11					0.47	0.2
12:40:07	6	11	12	12:38:08	00:01:59	SW	3.92699	225	3	0.36	0.21					0.43	0.15					0.49	0.11					0.47	0.2
12:40:08	6	11	12	12:38:08	00:02:00	SW	3.92699	225	3	0.36	0.21					0.43	0.15					0.49	0.11					0.47	0.2
12:40:08	6	11	12	12:38:08	00:02:00	SW	3.92699	225	3	0.36	0.21					0.43	0.15					0.49	0.11					0.47	0.2
12:40:09	6	11	12	12:38:08	00:02:01	SW	3.92699	225	3	0.36	0.21					0.43	0.15					0.49	0.11					0.47	0.2
12:40:09	6	11	12	12:38:08	00:02:01	SW	3.92699	225	3	0.36	0.21					0.43	0.15					0.48	0.1					0.47	0.2
12:40:10	6	11	12	12:38:08	00:02:02	SW	3.92699	225	3	0.36	0.21					0.43	0.15					0.48	0.1					0.47	0.2
12:40:10	6	11	12	12:38:08	00:02:02	SW	3.92699	225	3	0.35	0.2					0.42	0.14					0.48	0.1					0.47	0.2
12:40:11	6	11	12	12:38:08	00:02:03	SW	3.92699	225	3	0.35	0.2					0.42	0.14					0.48	0.1					0.47	0.2
12:40:11	6	11	12	12:38:08	00:02:03	SW	3.92699	225	3	0.35	0.2					0.42	0.14					0.47	0.09					0.47	0.2
12:40:12	6	11	12	12:38:08	00:02:04	SW	3.92699	225	3	0.35	0.2					0.41	0.13					0.48	0.1					0.47	0.2
12:40:12	6	11	12	12:38:08	00:02:04	SW	3.92699	225	3	0.35	0.2					0.41	0.13					0.48	0.1					0.47	0.2
12:40:13	6	11	12	12:38:08	00:02:05	SW	3.92699	225	3	0.35	0.2					0.41	0.13					0.48	0.1					0.47	0.2
12:40:13	6	11	12	12:38:08	00:02:05	SW	3.92699	225	3	0.35	0.2					0.41	0.13					0.47	0.09					0.47	0.2
12:40:14	6	11	12	12:38:08	00:02:06	SW	3.92699	225	3	0.35	0.2					0.41	0.13					0.47	0.09					0.47	0.2
12:40:14	6	11	12	12:38:08	00:02:06	SW	3.92699	225	3	0.35	0.2					0.41	0.13					0.47	0.09					0.46	0.19
12:40:15	6	11	12	12:38:08	00:02:07	SW	3.92699	225	3	0.34	0.19					0.41	0.13					0.47	0.09					0.47	0.2
12:40:15	6	11	12	12:38:08	00:02:07	SW	3.92699	225	3	0.34	0.19					0.4	0.12					0.47	0.09					0.46	0.19
12:40:16	6	11	12	12:38:08	00:02:08	SW	3.92699	225	3	0.34	0.19					0.4	0.12					0.47	0.09					0.46	0.19
12:40:16	6	11	12	12:38:08	00:02:08	SW	3.92699	225	3	0.34	0.19					0.4	0.12					0.47	0.09					0.46	0.19
12:40:17	6	11	12	12:38:08	00:02:09	SW	3.92699	225	3	0.34	0.19					0.4	0.12					0.47	0.09					0.46	0.19
12:40:17	6	11	12	12:38:08	00:02:09	SW	3.92699	225	3	0.33	0.18					0.4	0.12					0.46	0.08					0.46	0.19
12:40:18	6	11	12	12:38:08	00:02:10	SW	3.92699	225	3	0.33	0.18					0.39	0.11					0.46	0.08					0.45	0.18
12:40:18	6	11	12	12:38:08	00:02:10	SW	3.92699	225	3	0.32	0.17					0.39	0.11					0.46	0.08					0.45	0.18
12:40:19	6	11	12	12:38:08	00:02:11	SW	3.92699	225	3	0.32	0.17					0.39	0.11					0.46	0.08					0.45	0.18
12:40:19	6	11	12	12:38:08	00:02:11	SW	3.92699	225	3	0.31	0.16					0.39	0.11					0.45	0.07					0.45	0.18
12:40:20	6	11	12	12:38:08	00:02:12	SW	3.92699	225	3	0.3	0.15					0.38	0.1					0.45	0.07					0.45	0.18
12:40:20	6	11	12	12:38:08	00:02:12	SW	3.92699	225	3	0.29	0.14					0.38	0.1					0.45	0.07					0.45	0.18
12:40:21	6	11	12	12:38:08	00:02:13	SW	3.92699	225	3	0.29	0.14					0.38	0.1					0.45	0.07					0.44	0.17
12:40:21	6	11	12	12:38:08	00:02:13	SW	3.92699	225	3	0.29	0.14					0.37	0.09					0.45	0.07					0.44	0.17
12:40:22	6	11	12	12:38:08	00:02:14	SW	3.92699	225	3	0.28	0.13					0.37	0.09					0.45	0.07					0.44	0.17
12:40:22	6	11	12	12:38:08	00:02:14	SW	3.92699	225	3	0.28	0.13					0.37	0.09					0.45	0.07					0.44	0.17
12:40:23	6	11	12	12:38:08	00:02:15	SW	3.92699	225	3	0.27	0.12					0.37	0.09					0.44	0.06					0.43	0.16
12:40:23	6	11	12	12:38:08	00:02:15	SW	3.92699	225	3	0.27	0.12					0.37	0.09					0.44	0.06					0.43	0.16
12:40:24	6	11	12	12:38:08	00:02:16	SW	3.92699	225	3	0.27	0.12					0.37	0.09					0.44	0.06					0.43	0.16
12:40:24	6	11	12	12:38:08	00:02:16	SW	3.92699	225	3	0.26	0.11					0.37	0.09					0.44	0.06					0.43	0.16
12:40:25	6	11	12	12:38:08	00:02:17	SW	3.92699	225	3	0.26	0.11					0.36	0.08					0.44	0.06					0.43	0.16
12:40:26	6	11	12	12:38:08	00:02:18	SW	3.92699	225	3	0.26	0.11					0.36	0.08					0.44	0.06					0.42	0.15
12:40:26	6	11	12	12:38:08	00:02:18	SW	3.92699	225	3	0.26	0.11					0.36	0.08					0.43	0.05					0.42	0.15
12:40:27	6	11	12	12:38:08	00:02:19	SW	3.92699	225	3	0.26	0.11					0.36	0.08					0.44	0.06					0.42	0.15
12:40:27	6	11	12	12:38:08	00:02:19	SW	3.92699	225	3	0.25	0.1					0.36	0.08					0.43	0.05					0.41	0.14
12:40:28	6	11	12	12:38:08	00:02:20	SW	3.92699	225	3	0.25	0.1					0.36	0.08					0.43	0.05					0.41	0.14
12:40:28	6	11	12	12:38:08	00:02:20	SW	3.92699	225	3	0.25	0.1					0.36	0.08					0.43	0.05					0.41	0.14
12:40:29	6	11	12	12:38:08	00:02:21	SW	3.92699	225	3	0.25	0.1					0.35	0.07					0.43	0.05					0.41	0.14
12:40:29	6	11	12	12:38:08	00:02:21	SW	3.92699	225	3	0.25	0.1					0.35	0.07					0.43	0.05					0.41	0.14
12:40:30	6	11	12	12:38:08	00:02:22	SW	3.92699	225	3	0.25	0.1					0.35	0.07					0.43	0.05					0.4	0.13
12:40:30	6	11	12	12:38:08	00:02:22	SW	3.92699	225	3	0.24	0.09					0.35	0.07					0.43	0.05					0.4	0.13
12:40:31	6	11	12	12:38:08	00:02:23	SW	3.92699	225	3	0.24	0.09					0.35	0.07					0.43	0.05					0.39	0.12
12:40:31	6	11	12	12:38:08	00:02:23	SW	3.92699	225	3	0.24	0.09					0.35	0.07					0.43	0.05					0.39	0.12
12:40:32	6	11	12	12:38:08	00:02:24	SW	3.92699	225	3	0.24	0.09					0.35	0.07					0.43	0.05					0.39	0.12
12:40:32	6	11	12	12:38:08	00:02:24	SW	3.92699	225	3	0.24	0.09					0.35	0.07					0.43	0.05					0.38	0.11
12:40:33	6	11	12	12:38:08	00:02:25	SW	3.92699	225	3	0.24	0.09					0.35	0.07					0.43	0.05					0.38	0.11
12:40:33	6	11	12	12:38:08	00:02:25	SW	3.92699	225	3	0.23	0.08					0.35	0.07					0.43	0.05					0.37	0.1
12:40:34	6	11	12	12:38:08	00:02:26	SW	3.92699	225	3	0.23	0.08					0.35	0.07					0.43	0.05					0.37	0.1
12:40:34	6	11	12	12:38:08	00:02:26	SW	3.92699	225	3	0.24	0.09					0.34	0.06					0.42	0.04					0.37	0.1
12:40:35	6	11	12	12:38:08	00:02:27	SW	3.92699	225	3	0.24	0.09					0.34	0.06					0.42	0.04					0.37	0.1
12:40:35	6	11	12	12:38:08	00:02:27	SW	3.92699	225	3	0.23	0.08					0.34	0.06					0.42	0.04					0.36	0.09
12:40:36	6	11	12	12:38:08	00:02:28	SW	3.92699	225	3	0.23	0.08					0.34	0.06					0.42	0.04					0.36	0.09
12:40:36	6	11	12	12:38:08	00:02:28	SW	3.92699	225	3	0.23	0.08					0.34	0.06					0.42	0.04					0.36	0.09
12:40:37	6	11	12	12:38:08	00:02:29	SW	3.92699	225	3	0.23	0.08					0.34	0.06					0.42	0.04					0.35	0.08
12:40:37	6	11	12	12:38:08	00:02:29	SW	3.92699	225	3	0.23	0.08					0.34	0.06					0.42	0.04					0.35	0.08
12:40:38	6	11	12	12:38:08	00:02:30	SW	3.92699	225	3	0.23	0.08					0.34	0.06					0.42	0.04					0.35	0.08
12:40:38	6	11	12	12:38:08	00:02:30	SW	3.92699	225	3	0.23	0.08					0.34	0.06					0.42	0.04					0.35	0.08
12:40:39	6	11	12	12:38:08	00:02:31	SW	3.92699	225	3	0.23	0.08					0.34	0.06					0.42	0.04					0.35	0.08
12:40:38	7	11	8	12:40:38	00:00:00	S	4.71239	270	3	0.23	0.08	0	0.0247541	0.02	0.08	0.34	0.07	0	0.0229836	0.02	0.07	0.42	0.05	0	0.0202951	0.02	0.05	0.35	0.08	0	0.0756066	0.04	0.29
12:40:39	7	11	8	12:40:38	00:00:01	S	4.71239	270	3	0.23	0.08					0.34	0.07					0.42	0.05					0.35	0.08
12:40:39	7	11	8	12:40:38	00:00:01	S	4.71239	270	3	0.23	0.08					0.34	0.07					0.42	0.05					0.35	0.08
12:40:40	7	11	8	12:40:38	00:00:02	S	4.71239	270	3	0.22	0.07					0.33	0.06					0.42	0.05					0.34	0.07
12:40:40	7	11	8	12:40:38	00:00:02	S	4.71239	270	3	0.22	0.07					0.33	0.06					0.41	0.04					0.34	0.07
12:40:41	7	11	8	12:40:38	00:00:03	S	4.71239	270	3	0.22	0.07					0.34	0.07					0.42	0.05					0.34	0.07
12:40:41	7	11	8	12:40:38	00:00:03	S	4.71239	270	3	0.22	0.07					0.33	0.06					0.42	0.05					0.34	0.07
12:40:42	7	11	8	12:40:38	00:00:04	S	4.71239	270	3	0.22	0.07					0.33	0.06					0.41	0.04					0.33	0.06
12:40:42	7	11	8	12:40:38	00:00:04	S	4.71239	270	3	0.22	0.07					0.33	0.06					0.41	0.04					0.33	0.06
12:40:43	7	11	8	12:40:38	00:00:05	S	4.71239	270	3	0.22	0.07					0.33	0.06					0.41	0.04					0.33	0.06
12:40:43	7	11	8	12:40:38	00:00:05	S	4.71239	270	3	0.22	0.07					0.33	0.06					0.42	0.05					0.33	0.06
12:40:44	7	11	8	12:40:38	00:00:06	S	4.71239	270	3	0.22	0.07					0.33	0.06					0.41	0.04					0.33	0.06
12:40:44	7	11	8	12:40:38	00:00:06	S	4.71239	270	3	0.22	0.07					0.33	0.06					0.41	0.04					0.33	0.06
12:40:45	7	11	8	12:40:38	00:00:07	S	4.71239	270	3	0.21	0.06					0.33	0.06					0.41	0.04					0.33	0.06
12:40:45	7	11	8	12:40:38	00:00:07	S	4.71239	270	3	0.21	0.06					0.33	0.06					0.41	0.04					0.33	0.06
12:40:46	7	11	8	12:40:38	00:00:08	S	4.71239	270	3	0.21	0.06					0.33	0.06					0.41	0.04					0.33	0.06
12:40:46	7	11	8	12:40:38	00:00:08	S	4.71239	270	3	0.21	0.06					0.33	0.06					0.41	0.04					0.32	0.05
12:40:47	7	11	8	12:40:38	00:00:09	S	4.71239	270	3	0.21	0.06					0.33	0.06					0.41	0.04					0.32	0.05
12:40:47	7	11	8	12:40:38	00:00:09	S	4.71239	270	3	0.21	0.06					0.33	0.06					0.41	0.04					0.32	0.05
12:40:48	7	11	8	12:40:38	00:00:10	S	4.71239	270	3	0.21	0.06					0.33	0.06					0.41	0.04					0.32	0.05
12:40:48	7	11	8	12:40:38	00:00:10	S	4.71239	270	3	0.21	0.06					0.33	0.06					0.41	0.04					0.32	0.05
12:40:49	7	11	8	12:40:38	00:00:11	S	4.71239	270	3	0.21	0.06					0.33	0.06					0.41	0.04					0.32	0.05
12:40:49	7	11	8	12:40:38	00:00:11	S	4.71239	270	3	0.21	0.06					0.32	0.05					0.41	0.04					0.32	0.05
12:40:50	7	11	8	12:40:38	00:00:12	S	4.71239	270	3	0.21	0.06					0.32	0.05					0.41	0.04					0.32	0.05
12:40:50	7	11	8	12:40:38	00:00:12	S	4.71239	270	3	0.21	0.06					0.32	0.05					0.41	0.04					0.32	0.05
12:40:51	7	11	8	12:40:38	00:00:13	S	4.71239	270	3	0.21	0.06					0.32	0.05					0.41	0.04					0.31	0.04
12:40:51	7	11	8	12:40:38	00:00:13	S	4.71239	270	3	0.21	0.06					0.32	0.05					0.41	0.04					0.31	0.04
12:40:52	7	11	8	12:40:38	00:00:14	S	4.71239	270	3	0.21	0.06					0.32	0.05					0.41	0.04					0.31	0.04
12:40:52	7	11	8	12:40:38	00:00:14	S	4.71239	270	3	0.21	0.06					0.32	0.05					0.41	0.04					0.31	0.04
12:40:53	7	11	8	12:40:38	00:00:15	S	4.71239	270	3	0.21	0.06					0.32	0.05					0.41	0.04					0.31	0.04
12:40:53	7	11	8	12:40:38	00:00:15	S	4.71239	270	3	0.21	0.06					0.32	0.05					0.41	0.04					0.31	0.04
12:40:54	7	11	8	12:40:38	00:00:16	S	4.71239	270	3	0.21	0.06					0.32	0.05					0.41	0.04					0.31	0.04
12:40:54	7	11	8	12:40:38	00:00:16	S	4.71239	270	3	0.21	0.06					0.32	0.05					0.41	0.04					0.31	0.04
12:40:55	7	11	8	12:40:38	00:00:17	S	4.71239	270	3	0.2	0.05					0.32	0.05					0.41	0.04					0.31	0.04
12:40:55	7	11	8	12:40:38	00:00:17	S	4.71239	270	3	0.21	0.06					0.32	0.05					0.4	0.03					0.31	0.04
12:40:56	7	11	8	12:40:38	00:00:18	S	4.71239	270	3	0.2	0.05					0.32	0.05					0.41	0.04					0.31	0.04
12:40:56	7	11	8	12:40:38	00:00:18	S	4.71239	270	3	0.2	0.05					0.32	0.05					0.41	0.04					0.31	0.04
12:40:57	7	11	8	12:40:38	00:00:19	S	4.71239	270	3	0.2	0.05					0.32	0.05					0.4	0.03					0.31	0.04
12:40:57	7	11	8	12:40:38	00:00:19	S	4.71239	270	3	0.2	0.05					0.32	0.05					0.4	0.03					0.31	0.04
12:40:58	7	11	8	12:40:38	00:00:20	S	4.71239	270	3	0.2	0.05					0.32	0.05					0.41	0.04					0.31	0.04
12:40:58	7	11	8	12:40:38	00:00:20	S	4.71239	270	3	0.2	0.05					0.32	0.05					0.4	0.03					0.31	0.04
12:40:59	7	11	8	12:40:38	00:00:21	S	4.71239	270	3	0.2	0.05					0.31	0.04					0.4	0.03					0.3	0.03
12:40:59	7	11	8	12:40:38	00:00:21	S	4.71239	270	3	0.2	0.05					0.32	0.05					0.4	0.03					0.3	0.03
12:41:00	7	11	8	12:40:38	00:00:22	S	4.71239	270	3	0.2	0.05					0.31	0.04					0.4	0.03					0.3	0.03
12:41:00	7	11	8	12:40:38	00:00:22	S	4.71239	270	3	0.2	0.05					0.31	0.04					0.4	0.03					0.3	0.03
12:41:01	7	11	8	12:40:38	00:00:23	S	4.71239	270	3	0.2	0.05					0.31	0.04					0.4	0.03					0.3	0.03
12:41:01	7	11	8	12:40:38	00:00:23	S	4.71239	270	3	0.2	0.05					0.31	0.04					0.4	0.03					0.3	0.03
12:41:02	7	11	8	12:40:38	00:00:24	S	4.71239	270	3	0.2	0.05					0.31	0.04					0.4	0.03					0.3	0.03
12:41:02	7	11	8	12:40:38	00:00:24	S	4.71239	270	3	0.2	0.05					0.31	0.04					0.4	0.03					0.3	0.03
12:41:03	7	11	8	12:40:38	00:00:25	S	4.71239	270	3	0.2	0.05					0.31	0.04					0.4	0.03					0.3	0.03
12:41:03	7	11	8	12:40:38	00:00:25	S	4.71239	270	3	0.19	0.04					0.31	0.04					0.4	0.03					0.3	0.03
12:41:04	7	11	8	12:40:38	00:00:26	S	4.71239	270	3	0.19	0.04					0.31	0.04					0.4	0.03					0.3	0.03
12:41:04	7	11	8	12:40:38	00:00:26	S	4.71239	270	3	0.2	0.05					0.31	0.04					0.4	0.03					0.3	0.03
12:41:05	7	11	8	12:40:38	00:00:27	S	4.71239	270	3	0.19	0.04					0.31	0.04					0.4	0.03					0.3	0.03
12:41:05	7	11	8	12:40:38	00:00:27	S	4.71239	270	3	0.19	0.04					0.31	0.04					0.4	0.03					0.3	0.03
12:41:06	7	11	8	12:40:38	00:00:28	S	4.71239	270	3	0.19	0.04					0.31	0.04					0.4	0.03					0.3	0.03
12:41:06	7	11	8	12:40:38	00:00:28	S	4.71239	270	3	0.19	0.04					0.31	0.04					0.4	0.03					0.3	0.03
12:41:07	7	11	8	12:40:38	00:00:29	S	4.71239	270	3	0.19	0.04					0.31	0.04					0.4	0.03					0.3	0.03
12:41:07	7	11	8	12:40:38	00:00:29	S	4.71239	270	3	0.19	0.04					0.31	0.04					0.4	0.03					0.3	0.03
12:41:08	7	11	8	12:40:38	00:00:30	S	4.71239	270	3	0.19	0.04					0.31	0.04					0.4	0.03					0.29	0.02
12:41:08	7	11	8	12:40:38	00:00:30	S	4.71239	270	3	0.19	0.04					0.31	0.04					0.4	0.03					0.29	0.02
12:41:09	7	11	8	12:40:38	00:00:31	S	4.71239	270	3	0.19	0.04					0.31	0.04					0.4	0.03					0.29	0.02
12:41:09	7	11	8	12:40:38	00:00:31	S	4.71239	270	3	0.19	0.04					0.31	0.04					0.4	0.03					0.29	0.02
12:41:10	7	11	8	12:40:38	00:00:32	S	4.71239	270	3	0.19	0.04					0.31	0.04					0.4	0.03					0.29	0.02
12:41:10	7	11	8	12:40:38	00:00:32	S	4.71239	270	3	0.19	0.04					0.31	0.04					0.4	0.03					0.29	0.02
12:41:11	7	11	8	12:40:38	00:00:33	S	4.71239	270	3	0.19	0.04					0.31	0.04					0.4	0.03					0.29	0.02
12:41:11	7	11	8	12:40:38	00:00:33	S	4.71239	270	3	0.19	0.04					0.3	0.03					0.4	0.03					0.29	0.02
12:41:12	7	11	8	12:40:38	00:00:34	S	4.71239	270	3	0.19	0.04					0.31	0.04					0.4	0.03					0.29	0.02
12:41:12	7	11	8	12:40:38	00:00:34	S	4.71239	270	3	0.19	0.04					0.31	0.04					0.4	0.03					0.29	0.02
12:41:13	7	11	8	12:40:38	00:00:35	S	4.71239	270	3	0.19	0.04					0.31	0.04					0.4	0.03					0.29	0.02
12:41:13	7	11	8	12:40:38	00:00:35	S	4.71239	270	3	0.19	0.04					0.3	0.03					0.4	0.03					0.29	0.02
12:41:14	7	11	8	12:40:38	00:00:36	S	4.71239	270	3	0.19	0.04					0.3	0.03					0.39	0.02					0.29	0.02
12:41:14	7	11	8	12:40:38	00:00:36	S	4.71239	270	3	0.19	0.04					0.3	0.03					0.39	0.02					0.29	0.02
12:41:15	7	11	8	12:40:38	00:00:37	S	4.71239	270	3	0.19	0.04					0.31	0.04					0.4	0.03					0.29	0.02
12:41:15	7	11	8	12:40:38	00:00:37	S	4.71239	270	3	0.19	0.04					0.3	0.03					0.39	0.02					0.29	0.02
12:41:16	7	11	8	12:40:38	00:00:38	S	4.71239	270	3	0.19	0.04					0.3	0.03					0.39	0.02					0.29	0.02
12:41:16	7	11	8	12:40:38	00:00:38	S	4.71239	270	3	0.19	0.04					0.3	0.03					0.4	0.03					0.29	0.02
12:41:17	7	11	8	12:40:38	00:00:39	S	4.71239	270	3	0.19	0.04					0.3	0.03					0.39	0.02					0.29	0.02
12:41:17	7	11	8	12:40:38	00:00:39	S	4.71239	270	3	0.19	0.04					0.3	0.03					0.39	0.02					0.28	0.01
12:41:18	7	11	8	12:40:38	00:00:40	S	4.71239	270	3	0.19	0.04					0.3	0.03					0.39	0.02					0.29	0.02
12:41:18	7	11	8	12:40:38	00:00:40	S	4.71239	270	3	0.19	0.04					0.3	0.03					0.39	0.02					0.29	0.02
12:41:19	7	11	8	12:40:38	00:00:41	S	4.71239	270	3	0.19	0.04					0.3	0.03					0.39	0.02					0.28	0.01
12:41:19	7	11	8	12:40:38	00:00:41	S	4.71239	270	3	0.18	0.03					0.3	0.03					0.39	0.02					0.28	0.01
12:41:20	7	11	8	12:40:38	00:00:42	S	4.71239	270	3	0.18	0.03					0.3	0.03					0.39	0.02					0.28	0.01
12:41:20	7	11	8	12:40:38	00:00:42	S	4.71239	270	3	0.19	0.04					0.3	0.03					0.39	0.02					0.28	0.01
12:41:21	7	11	8	12:40:38	00:00:43	S	4.71239	270	3	0.19	0.04					0.3	0.03					0.39	0.02					0.28	0.01
12:41:21	7	11	8	12:40:38	00:00:43	S	4.71239	270	3	0.18	0.03					0.3	0.03					0.39	0.02					0.28	0.01
12:41:22	7	11	8	12:40:38	00:00:44	S	4.71239	270	3	0.18	0.03					0.3	0.03					0.39	0.02					0.28	0.01
12:41:22	7	11	8	12:40:38	00:00:44	S	4.71239	270	3	0.18	0.03					0.3	0.03					0.39	0.02					0.28	0.01
12:41:23	7	11	8	12:40:38	00:00:45	S	4.71239	270	3	0.19	0.04					0.3	0.03					0.39	0.02					0.28	0.01
12:41:23	7	11	8	12:40:38	00:00:45	S	4.71239	270	3	0.18	0.03					0.3	0.03					0.39	0.02					0.28	0.01
12:41:24	7	11	8	12:40:38	00:00:46	S	4.71239	270	3	0.18	0.03					0.3	0.03					0.39	0.02					0.28	0.01
12:41:24	7	11	8	12:40:38	00:00:46	S	4.71239	270	3	0.18	0.03					0.3	0.03					0.39	0.02					0.28	0.01
12:41:25	7	11	8	12:40:38	00:00:47	S	4.71239	270	3	0.18	0.03					0.3	0.03					0.39	0.02					0.28	0.01
12:41:25	7	11	8	12:40:38	00:00:47	S	4.71239	270	3	0.18	0.03					0.3	0.03					0.39	0.02					0.28	0.01
12:41:26	7	11	8	12:40:38	00:00:48	S	4.71239	270	3	0.18	0.03					0.3	0.03					0.39	0.02					0.28	0.01
12:41:26	7	11	8	12:40:38	00:00:48	S	4.71239	270	3	0.18	0.03					0.3	0.03					0.39	0.02					0.28	0.01
12:41:27	7	11	8	12:40:38	00:00:49	S	4.71239	270	3	0.18	0.03					0.29	0.02					0.39	0.02					0.28	0.01
12:41:27	7	11	8	12:40:38	00:00:49	S	4.71239	270	3	0.18	0.03					0.3	0.03					0.39	0.02					0.27	0
12:41:28	7	11	8	12:40:38	00:00:50	S	4.71239	270	3	0.18	0.03					0.3	0.03					0.39	0.02					0.28	0.01
12:41:28	7	11	8	12:40:38	00:00:50	S	4.71239	270	3	0.18	0.03					0.29	0.02					0.39	0.02					0.28	0.01
12:41:29	7	11	8	12:40:38	00:00:51	S	4.71239	270	3	0.18	0.03					0.3	0.03					0.39	0.02					0.27	0
12:41:29	7	11	8	12:40:38	00:00:51	S	4.71239	270	3	0.18	0.03					0.29	0.02					0.39	0.02					0.28	0.01
12:41:30	7	11	8	12:40:38	00:00:52	S	4.71239	270	3	0.18	0.03					0.3	0.03					0.39	0.02					0.28	0.01
12:41:30	7	11	8	12:40:38	00:00:52	S	4.71239	270	3	0.18	0.03					0.29	0.02					0.39	0.02					0.28	0.01
12:41:31	7	11	8	12:40:38	00:00:53	S	4.71239	270	3	0.18	0.03					0.3	0.03					0.39	0.02					0.28	0.01
12:41:31	7	11	8	12:40:38	00:00:53	S	4.71239	270	3	0.18	0.03					0.29	0.02					0.39	0.02					0.28	0.01
12:41:32	7	11	8	12:40:38	00:00:54	S	4.71239	270	3	0.18	0.03					0.29	0.02					0.39	0.02					0.28	0.01
12:41:32	7	11	8	12:40:38	00:00:54	S	4.71239	270	3	0.18	0.03					0.29	0.02					0.39	0.02					0.28	0.01
12:41:33	7	11	8	12:40:38	00:00:55	S	4.71239	270	3	0.18	0.03					0.29	0.02					0.39	0.02					0.28	0.01
12:41:33	7	11	8	12:40:38	00:00:55	S	4.71239	270	3	0.18	0.03					0.29	0.02					0.39	0.02					0.27	0
12:41:34	7	11	8	12:40:38	00:00:56	S	4.71239	270	3	0.18	0.03					0.29	0.02					0.39	0.02					0.28	0.01
12:41:34	7	11	8	12:40:38	00:00:56	S	4.71239	270	3	0.18	0.03					0.29	0.02					0.39	0.02					0.27	0
12:41:35	7	11	8	12:40:38	00:00:57	S	4.71239	270	3	0.18	0.03					0.29	0.02					0.39	0.02					0.28	0.01
12:41:35	7	11	8	12:40:38	00:00:57	S	4.71239	270	3	0.18	0.03					0.29	0.02					0.39	0.02					0.28	0.01
12:41:36	7	11	8	12:40:38	00:00:58	S	4.71239	270	3	0.18	0.03					0.29	0.02					0.39	0.02					0.28	0.01
12:41:36	7	11	8	12:40:38	00:00:58	S	4.71239	270	3	0.18	0.03					0.29	0.02					0.39	0.02					0.28	0.01
12:41:37	7	11	8	12:40:38	00:00:59	S	4.71239	270	3	0.18	0.03					0.29	0.02					0.39	0.02					0.27	0
12:41:37	7	11	8	12:40:38	00:00:59	S	4.71239	270	3	0.18	0.03					0.29	0.02					0.39	0.02					0.27	0
12:41:38	7	11	8	12:40:38	00:01:00	S	4.71239	270	3	0.18	0.03					0.29	0.02					0.39	0.02					0.27	0
12:41:38	7	11	8	12:40:38	00:01:00	S	4.71239	270	3	0.17	0.02					0.29	0.02					0.39	0.02					0.27	0
12:41:39	7	11	8	12:40:38	00:01:01	S	4.71239	270	3	0.18	0.03					0.29	0.02					0.39	0.02					0.27	0
12:41:39	7	11	8	12:40:38	00:01:01	S	4.71239	270	3	0.18	0.03					0.29	0.02					0.39	0.02					0.27	0
12:41:40	7	11	8	12:40:38	00:01:02	S	4.71239	270	3	0.17	0.02					0.29	0.02					0.39	0.02					0.27	0
12:41:40	7	11	8	12:40:38	00:01:02	S	4.71239	270	3	0.17	0.02					0.29	0.02					0.39	0.02					0.27	0
12:41:41	7	11	8	12:40:38	00:01:03	S	4.71239	270	3	0.17	0.02					0.29	0.02					0.39	0.02					0.27	0
12:41:41	7	11	8	12:40:38	00:01:03	S	4.71239	270	3	0.17	0.02					0.29	0.02					0.39	0.02					0.27	0
12:41:42	7	11	8	12:40:38	00:01:04	S	4.71239	270	3	0.18	0.03					0.29	0.02					0.39	0.02					0.27	0
12:41:42	7	11	8	12:40:38	00:01:04	S	4.71239	270	3	0.18	0.03					0.29	0.02					0.39	0.02					0.27	0
12:41:43	7	11	8	12:40:38	00:01:05	S	4.71239	270	3	0.17	0.02					0.29	0.02					0.39	0.02					0.27	0
12:41:43	7	11	8	12:40:38	00:01:05	S	4.71239	270	3	0.17	0.02					0.29	0.02					0.39	0.02					0.28	0.01
12:41:44	7	11	8	12:40:38	00:01:06	S	4.71239	270	3	0.17	0.02					0.29	0.02					0.39	0.02					0.29	0.02
12:41:44	7	11	8	12:40:38	00:01:06	S	4.71239	270	3	0.17	0.02					0.29	0.02					0.39	0.02					0.3	0.03
12:41:45	7	11	8	12:40:38	00:01:07	S	4.71239	270	3	0.17	0.02					0.29	0.02					0.39	0.02					0.31	0.04
12:41:45	7	11	8	12:40:38	00:01:07	S	4.71239	270	3	0.17	0.02					0.29	0.02					0.39	0.02					0.33	0.06
12:41:46	7	11	8	12:40:38	00:01:08	S	4.71239	270	3	0.17	0.02					0.29	0.02					0.39	0.02					0.34	0.07
12:41:46	7	11	8	12:40:38	00:01:08	S	4.71239	270	3	0.17	0.02					0.29	0.02					0.39	0.02					0.35	0.08
12:41:47	7	11	8	12:40:38	00:01:09	S	4.71239	270	3	0.17	0.02					0.29	0.02					0.39	0.02					0.35	0.08
12:41:47	7	11	8	12:40:38	00:01:09	S	4.71239	270	3	0.17	0.02					0.29	0.02					0.39	0.02					0.36	0.09
12:41:48	7	11	8	12:40:38	00:01:10	S	4.71239	270	3	0.17	0.02					0.29	0.02					0.39	0.02					0.38	0.11
12:41:48	7	11	8	12:40:38	00:01:10	S	4.71239	270	3	0.17	0.02					0.29	0.02					0.39	0.02					0.41	0.14
12:41:49	7	11	8	12:40:38	00:01:11	S	4.71239	270	3	0.17	0.02					0.29	0.02					0.4	0.03					0.44	0.17
12:41:49	7	11	8	12:40:38	00:01:11	S	4.71239	270	3	0.17	0.02					0.29	0.02					0.4	0.03					0.46	0.19
12:41:50	7	11	8	12:40:38	00:01:12	S	4.71239	270	3	0.17	0.02					0.29	0.02					0.4	0.03					0.48	0.21
12:41:50	7	11	8	12:40:38	00:01:12	S	4.71239	270	3	0.17	0.02					0.29	0.02					0.4	0.03					0.49	0.22
12:41:51	7	11	8	12:40:38	00:01:13	S	4.71239	270	3	0.17	0.02					0.29	0.02					0.4	0.03					0.49	0.22
12:41:51	7	11	8	12:40:38	00:01:13	S	4.71239	270	3	0.17	0.02					0.29	0.02					0.4	0.03					0.48	0.21
12:41:52	7	11	8	12:40:38	00:01:14	S	4.71239	270	3	0.17	0.02					0.29	0.02					0.39	0.02					0.48	0.21
12:41:52	7	11	8	12:40:38	00:01:14	S	4.71239	270	3	0.17	0.02					0.29	0.02					0.39	0.02					0.48	0.21
12:41:53	7	11	8	12:40:38	00:01:15	S	4.71239	270	3	0.17	0.02					0.29	0.02					0.39	0.02					0.49	0.22
12:41:53	7	11	8	12:40:38	00:01:15	S	4.71239	270	3	0.17	0.02					0.29	0.02					0.39	0.02					0.5	0.23
12:41:54	7	11	8	12:40:38	00:01:16	S	4.71239	270	3	0.17	0.02					0.29	0.02					0.39	0.02					0.51	0.24
12:41:54	7	11	8	12:40:38	00:01:16	S	4.71239	270	3	0.17	0.02					0.29	0.02					0.4	0.03					0.51	0.24
12:41:55	7	11	8	12:40:38	00:01:17	S	4.71239	270	3	0.17	0.02					0.29	0.02					0.39	0.02					0.51	0.24
12:41:55	7	11	8	12:40:38	00:01:17	S	4.71239	270	3	0.17	0.02					0.29	0.02					0.39	0.02					0.52	0.25
12:41:56	7	11	8	12:40:38	00:01:18	S	4.71239	270	3	0.17	0.02					0.29	0.02					0.4	0.03					0.53	0.26
12:41:56	7	11	8	12:40:38	00:01:18	S	4.71239	270	3	0.17	0.02					0.29	0.02					0.4	0.03					0.53	0.26
12:41:57	7	11	8	12:40:38	00:01:19	S	4.71239	270	3	0.17	0.02					0.29	0.02					0.4	0.03					0.53	0.26
12:41:57	7	11	8	12:40:38	00:01:19	S	4.71239	270	3	0.17	0.02					0.29	0.02					0.39	0.02					0.54	0.27
12:41:58	7	11	8	12:40:38	00:01:20	S	4.71239	270	3	0.17	0.02					0.29	0.02					0.4	0.03					0.54	0.27
12:41:58	7	11	8	12:40:38	00:01:20	S	4.71239	270	3	0.17	0.02					0.29	0.02					0.4	0.03					0.55	0.28
12:41:59	7	11	8	12:40:38	00:01:21	S	4.71239	270	3	0.17	0.02					0.29	0.02					0.4	0.03					0.55	0.28
12:41:59	7	11	8	12:40:38	00:01:21	S	4.71239	270	3	0.17	0.02					0.29	0.02					0.39	0.02					0.55	0.28
12:42:00	7	11	8	12:40:38	00:01:22	S	4.71239	270	3	0.17	0.02					0.29	0.02					0.4	0.03					0.56	0.29
12:42:00	7	11	8	12:40:38	00:01:22	S	4.71239	270	3	0.17	0.02					0.29	0.02					0.4	0.03					0.56	0.29
12:42:01	7	11	8	12:40:38	00:01:23	S	4.71239	270	3	0.17	0.02					0.29	0.02					0.39	0.02					0.56	0.29
12:42:01	7	11	8	12:40:38	00:01:23	S	4.71239	270	3	0.17	0.02					0.29	0.02					0.39	0.02					0.55	0.28
12:42:02	7	11	8	12:40:38	00:01:24	S	4.71239	270	3	0.17	0.02					0.28	0.01					0.39	0.02					0.55	0.28
12:42:02	7	11	8	12:40:38	00:01:24	S	4.71239	270	3	0.17	0.02					0.29	0.02					0.39	0.02					0.55	0.28
12:42:03	7	11	8	12:40:38	00:01:25	S	4.71239	270	3	0.17	0.02					0.29	0.02					0.39	0.02					0.55	0.28
12:42:03	7	11	8	12:40:38	00:01:25	S	4.71239	270	3	0.17	0.02					0.28	0.01					0.39	0.02					0.55	0.28
12:42:04	7	11	8	12:40:38	00:01:26	S	4.71239	270	3	0.17	0.02					0.28	0.01					0.39	0.02					0.55	0.28
12:42:04	7	11	8	12:40:38	00:01:26	S	4.71239	270	3	0.17	0.02					0.28	0.01					0.39	0.02					0.56	0.29
12:42:05	7	11	8	12:40:38	00:01:27	S	4.71239	270	3	0.17	0.02					0.28	0.01					0.39	0.02					0.56	0.29
12:42:05	7	11	8	12:40:38	00:01:27	S	4.71239	270	3	0.17	0.02					0.28	0.01					0.39	0.02					0.56	0.29
12:42:06	7	11	8	12:40:38	00:01:28	S	4.71239	270	3	0.16	0.01					0.28	0.01					0.39	0.02					0.56	0.29
12:42:06	7	11	8	12:40:38	00:01:28	S	4.71239	270	3	0.17	0.02					0.28	0.01					0.39	0.02					0.56	0.29
12:42:07	7	11	8	12:40:38	00:01:29	S	4.71239	270	3	0.17	0.02					0.28	0.01					0.39	0.02					0.55	0.28
12:42:07	7	11	8	12:40:38	00:01:29	S	4.71239	270	3	0.16	0.01					0.28	0.01					0.39	0.02					0.55	0.28
12:42:08	7	11	8	12:40:38	00:01:30	S	4.71239	270	3	0.17	0.02					0.28	0.01					0.39	0.02					0.55	0.28
12:42:08	7	11	8	12:40:38	00:01:30	S	4.71239	270	3	0.16	0.01					0.28	0.01					0.39	0.02					0.54	0.27
12:42:09	7	11	8	12:40:38	00:01:31	S	4.71239	270	3	0.16	0.01					0.28	0.01					0.39	0.02					0.52	0.25
12:42:09	7	11	8	12:40:38	00:01:31	S	4.71239	270	3	0.17	0.02					0.28	0.01					0.39	0.02					0.51	0.24
[truncated: 27,128 more rows]
